# Supplementary material for: Genome-wide analyses of genomic diversity, population structure and selection signatures in Italian turkey populations
Source: Poult Sci. 2024 Nov 20;104(1):104543. doi: 10.1016/j.psj.2024.104543 (PMC11647235; doi:10.1016/j.psj.2024.104543)
Supplement: Supplementary file 2 [file mmc2.xlsx]

## Sheet: Table S1
Table S1. Population's full name, acronymous (code), number of individuals (N), area of collected samples, and related reference
Population	Code	N	Area	Reference
Apulian C	APU_C	5	South of Italy	This Study
Apulian M	APU_M	7	South of Italy	This Study
Apulian PN	APU_PN	7	South of Italy	This Study
Apulian PS	APU_PS	8	South of Italy	This Study
Basilicata	BAS	46	South of Italy	This Study
Brianzolo	BR	10	North of Italy	(Strillacci et al., 2019; 2020; 2021)
Bronzato Comune It.	BrCI	10	North of Italy	(Strillacci et al., 2019; 2020; 2021)
Bronzato Comune It. B	BC_IB	5	North of Italy	(Strillacci et al., 2019; 2020; 2021)
Colli Euganei	COEU	10	North of Italy	(Strillacci et al., 2019; 2020; 2021)
Ermellinato di Rovigo	ErRo	10	North of Italy	(Strillacci et al., 2019; 2020; 2021)
Ermellinato di Rovigo B	ER_IB	10	North of Italy	(Strillacci et al., 2019; 2020; 2021)
Commercial Line	IBRC	10	North of Italy	(Strillacci et al., 2019; 2020; 2021)
Narragansett	NARR	7	North of Italy	(Strillacci et al., 2019; 2020; 2021)
Nero Italiano	NI	10	North of Italy	(Strillacci et al., 2019; 2020; 2021)
Parma E Piacenza	PrPc	15	North of Italy	(Strillacci et al., 2019; 2020; 2021)
Romagnolo	ROM	10	North of Italy	(Strillacci et al., 2019; 2020; 2021)
Total		180	North of Italy	(Strillacci et al., 2019; 2020; 2021)
N, number of individuals per population.

## Sheet: Table S2
Table S2. Summary statistics of ROH in Italain turkey populations
Population	Minimum ROH N.	Maximum ROH N.	Average ROH N. ± SD	Minimun ROH Length (kb)	Maximum ROH Length (kb)	Mean ROH Length (kb)
APU_C	36	52	42.8±7.395	10080.6	14023.7	12142
APU_M	51	64	58.141±4.598	10709.6	12014.9	11262.7
APU_PN	49	68	54.714±6.701	10162.4	13405.7	11998.6
APU_PS	42	64	50±7.445	10195.7	14018.8	12496.8
BAS	13	77	60.369±19.435	8463.34	36476	13346.1
BC_IB	70	200	131±52.22	2000.49	4235.03	3205.78
BR	74	170	111.2±30.95	1755.06	4591.97	3281.96
BrCI	100	122	112.8±6.924	3588.37	4444.15	3977.74
COEU	67	217	128.8±43.779	1690.61	4849.6	3019.07
ER_IB	42	125	83.3±27.223	1661.74	4313.47	2693.06
ErRo	103	139	113±11.125	5023.77	7024.49	6327.57
IBRC	36	72	56.6±10.616	1609.27	2087.05	1889.74
NARR	12	183	124.571±41.995	1920.81	3519.68	2534.59
NI	0	128	82.8±38.093	1502.3	3913.88	2576.59
PrPc	2	124	65.333±28.534	1407.14	3574.28	2567.99
ROM	69	99	81.8±9.15	1770.97	2737.33	2156.4
N, number of individuals per population; ROH run of homozygosity

## Sheet: Table S3
Table S3: Lists the detected ROHs. Each ROH is described by the chromosome, starting and ending SNP, the number of SNPs, and the length in kb.
FID	IID	CHR	Start	End	KB	NSNP
BR	B10_BR5.CEL_call_code	1	3297402	4864095	1566.69	1088
BR	B10_BR5.CEL_call_code	1	25543998	26865009	1321.01	934
BR	B10_BR5.CEL_call_code	1	42309323	44988092	2678.77	1749
BR	B10_BR5.CEL_call_code	1	108571859	109637906	1066.05	715
BR	B10_BR5.CEL_call_code	1	114746966	116106149	1359.18	794
BR	B10_BR5.CEL_call_code	1	120345787	121445193	1099.41	736
BR	B10_BR5.CEL_call_code	1	124992995	126086452	1093.46	786
BR	B10_BR5.CEL_call_code	1	149584100	150666074	1081.97	329
BR	B10_BR5.CEL_call_code	1	180149167	181384028	1234.86	729
BR	B10_BR5.CEL_call_code	1	181405215	182979967	1574.75	918
BR	B10_BR5.CEL_call_code	1	183482520	184607003	1124.48	660
BR	B10_BR5.CEL_call_code	1	186228548	188908484	2679.94	1396
BR	B10_BR5.CEL_call_code	2	160929	1744813	1583.88	1212
BR	B10_BR5.CEL_call_code	2	3996771	5057532	1060.76	728
BR	B10_BR5.CEL_call_code	2	5741368	7220380	1479.01	1030
BR	B10_BR5.CEL_call_code	2	54721729	56595021	1873.29	971
BR	B10_BR5.CEL_call_code	2	105433367	107937056	2503.69	1391
BR	B10_BR5.CEL_call_code	2	108599477	109659015	1059.54	963
BR	B10_BR5.CEL_call_code	3	187	1309854	1309.67	637
BR	B10_BR5.CEL_call_code	3	48371983	50589073	2217.09	1127
BR	B10_BR5.CEL_call_code	3	55743356	58470578	2727.22	1723
BR	B10_BR5.CEL_call_code	3	58861044	60606807	1745.76	1131
BR	B10_BR5.CEL_call_code	3	70851921	72590265	1738.35	1059
BR	B10_BR5.CEL_call_code	3	73280301	74368247	1087.95	819
BR	B10_BR5.CEL_call_code	4	23566082	25045770	1479.69	224
BR	B10_BR5.CEL_call_code	4	28783704	30080070	1296.37	903
BR	B10_BR5.CEL_call_code	4	40367561	41742406	1374.85	715
BR	B10_BR5.CEL_call_code	4	45988718	47444909	1456.19	660
BR	B10_BR5.CEL_call_code	4	48369873	49755580	1385.71	584
BR	B10_BR5.CEL_call_code	4	51548261	52888415	1340.15	404
BR	B10_BR5.CEL_call_code	4	53629545	54895459	1265.91	572
BR	B10_BR5.CEL_call_code	4	55491621	56613304	1121.68	573
BR	B10_BR5.CEL_call_code	5	6445378	10273138	3827.76	1731
BR	B10_BR5.CEL_call_code	6	171444	2304982	2133.54	1015
BR	B10_BR5.CEL_call_code	6	3681869	5405643	1723.78	692
BR	B10_BR5.CEL_call_code	6	5427886	6815281	1387.4	646
BR	B10_BR5.CEL_call_code	6	8931715	10836634	1904.92	716
BR	B10_BR5.CEL_call_code	6	17471060	20392308	2921.25	1112
BR	B10_BR5.CEL_call_code	6	23234822	25352366	2117.55	482
BR	B10_BR5.CEL_call_code	6	28894816	29935186	1040.37	477
BR	B10_BR5.CEL_call_code	6	29953858	31637957	1684.1	795
BR	B10_BR5.CEL_call_code	6	33309369	35353789	2044.42	929
BR	B10_BR5.CEL_call_code	6	38363941	39907289	1543.35	675
BR	B10_BR5.CEL_call_code	7	2684	1842380	1839.7	553
BR	B10_BR5.CEL_call_code	7	8042136	9082101	1039.97	465
BR	B10_BR5.CEL_call_code	7	9395748	12614256	3218.51	1092
BR	B10_BR5.CEL_call_code	7	28062433	30565426	2502.99	1123
BR	B10_BR5.CEL_call_code	8	29353	2774456	2745.1	503
BR	B10_BR5.CEL_call_code	8	2822779	5349551	2526.77	991
BR	B10_BR5.CEL_call_code	8	7371644	9008491	1636.85	688
BR	B10_BR5.CEL_call_code	8	10767819	12311589	1543.77	688
BR	B10_BR5.CEL_call_code	8	13599047	18985482	5386.44	2147
BR	B10_BR5.CEL_call_code	8	19439166	20594099	1154.93	320
BR	B10_BR5.CEL_call_code	8	20683535	23645788	2962.25	1221
BR	B10_BR5.CEL_call_code	8	24099928	25125689	1025.76	327
BR	B10_BR5.CEL_call_code	8	26617455	27700492	1083.04	476
BR	B10_BR5.CEL_call_code	8	30301472	32860287	2558.82	1057
BR	B10_BR5.CEL_call_code	9	671301	3071702	2400.4	1053
BR	B10_BR5.CEL_call_code	10	329341	1646138	1316.8	398
BR	B10_BR5.CEL_call_code	10	2460128	5504179	3044.05	1040
BR	B10_BR5.CEL_call_code	10	6910622	8587057	1676.44	790
BR	B10_BR5.CEL_call_code	10	9696934	12745253	3048.32	1341
BR	B10_BR5.CEL_call_code	10	12795031	14854062	2059.03	726
BR	B10_BR5.CEL_call_code	10	18275381	20882500	2607.12	1172
BR	B10_BR5.CEL_call_code	11	8100224	9481642	1381.42	1269
BR	B10_BR5.CEL_call_code	11	10003297	11445108	1441.81	1236
BR	B10_BR5.CEL_call_code	12	6664799	8146425	1481.63	453
BR	B10_BR5.CEL_call_code	12	16424034	19579194	3155.16	2817
BR	B10_BR5.CEL_call_code	13	2252909	3283149	1030.24	704
BR	B10_BR5.CEL_call_code	13	5800186	7587857	1787.67	1614
BR	B10_BR5.CEL_call_code	13	9074237	10788271	1714.04	1443
BR	B10_BR5.CEL_call_code	13	10850064	12155659	1305.6	666
BR	B10_BR5.CEL_call_code	13	16003972	17223464	1219.49	869
BR	B10_BR5.CEL_call_code	14	935340	4360476	3425.14	193
BR	B10_BR5.CEL_call_code	14	6635199	7788999	1153.8	1146
BR	B10_BR5.CEL_call_code	15	11645893	13648407	2002.52	1710
BR	B10_BR5.CEL_call_code	16	257591	1932647	1675.06	1666
BR	B10_BR5.CEL_call_code	16	2746378	4369651	1623.27	1568
BR	B10_BR5.CEL_call_code	16	6269846	8350172	2080.33	1893
BR	B10_BR5.CEL_call_code	16	8361753	10657353	2295.6	1955
BR	B10_BR5.CEL_call_code	16	10709690	11785468	1075.78	866
BR	B10_BR5.CEL_call_code	16	12713363	14203020	1489.66	573
BR	B10_BR5.CEL_call_code	17	1357877	2689680	1331.8	1184
BR	B10_BR5.CEL_call_code	17	7790282	9070233	1279.95	1179
BR	B10_BR5.CEL_call_code	17	11713110	13023563	1310.45	1227
BR	B10_BR5.CEL_call_code	19	49849	1195849	1146	735
BR	B10_BR5.CEL_call_code	19	7884157	9592612	1708.46	1264
BR	B10_BR5.CEL_call_code	21	43096	1412330	1369.23	972
BR	B10_BR5.CEL_call_code	21	1723983	3471006	1747.02	1431
BR	B10_BR5.CEL_call_code	21	3927782	6258798	2331.02	1614
BR	B10_BR5.CEL_call_code	22	42574	1982901	1940.33	423
BR	B10_BR5.CEL_call_code	22	11271609	12411945	1140.34	880
BR	B10_BR5.CEL_call_code	24	636777	2031472	1394.7	1056
BR	B10_BR5.CEL_call_code	25	30848	1816491	1785.64	1078
BR	B10_BR5.CEL_call_code	25	1827223	3520628	1693.41	1233
BR	B10_BR5.CEL_call_code	26	266541	1661685	1395.14	1076
BR	B10_BR5.CEL_call_code	26	2492778	4010238	1517.46	1123
BR	B10_BR5.CEL_call_code	26	4036292	5488047	1451.76	1008
BR	B10_BR5.CEL_call_code	27	162919	1313650	1150.73	700
BR	B10_BR5.CEL_call_code	29	527	1002848	1002.32	789
BR	B10_BR5.CEL_call_code	29	1032914	2046936	1014.02	818
BR	B10_BR5.CEL_call_code	30	3335181	4610592	1275.41	632
BR	B11_BR13.CEL_call_code	1	1184906	3175759	1990.85	1336
BR	B11_BR13.CEL_call_code	1	3297402	10206394	6908.99	4076
BR	B11_BR13.CEL_call_code	1	11316893	12453936	1137.04	716
BR	B11_BR13.CEL_call_code	1	13800104	25457194	11657.1	6779
BR	B11_BR13.CEL_call_code	1	41235190	42905204	1670.02	1028
BR	B11_BR13.CEL_call_code	1	42920997	44988092	2067.1	1377
BR	B11_BR13.CEL_call_code	1	49926148	52085005	2158.86	1663
BR	B11_BR13.CEL_call_code	1	52560858	65070439	12509.6	7945
BR	B11_BR13.CEL_call_code	1	65089231	72152770	7063.54	3331
BR	B11_BR13.CEL_call_code	1	73065660	82993281	9927.62	3974
BR	B11_BR13.CEL_call_code	1	92008407	93010954	1002.55	680
BR	B11_BR13.CEL_call_code	1	100428540	102072446	1643.91	995
BR	B11_BR13.CEL_call_code	1	103643506	111489213	7845.71	5466
BR	B11_BR13.CEL_call_code	1	111508659	116106149	4597.49	2995
BR	B11_BR13.CEL_call_code	1	116117959	141336539	25218.6	16435
BR	B11_BR13.CEL_call_code	1	147078371	153240438	6162.07	2644
BR	B11_BR13.CEL_call_code	1	153339027	157028432	3689.41	2340
BR	B11_BR13.CEL_call_code	1	157042004	158445308	1403.31	848
BR	B11_BR13.CEL_call_code	1	158464454	166556758	8092.31	5077
BR	B11_BR13.CEL_call_code	1	166614401	179155409	12541	7069
BR	B11_BR13.CEL_call_code	1	179351424	186559623	7208.2	4156
BR	B11_BR13.CEL_call_code	1	186577187	188936661	2359.47	1173
BR	B11_BR13.CEL_call_code	2	3717933	7221504	3503.57	2405
BR	B11_BR13.CEL_call_code	2	24332261	45806103	21473.8	14245
BR	B11_BR13.CEL_call_code	2	45864748	49109544	3244.8	2303
BR	B11_BR13.CEL_call_code	2	61032870	62651624	1618.76	1151
BR	B11_BR13.CEL_call_code	2	64295239	66343172	2047.93	1142
BR	B11_BR13.CEL_call_code	2	90437528	92177172	1739.64	1099
BR	B11_BR13.CEL_call_code	2	103854802	105346437	1491.64	913
BR	B11_BR13.CEL_call_code	2	105974531	108410301	2435.77	1330
BR	B11_BR13.CEL_call_code	3	187	2203691	2203.51	760
BR	B11_BR13.CEL_call_code	3	2230703	3383582	1152.88	634
BR	B11_BR13.CEL_call_code	3	5572388	6687984	1115.6	850
BR	B11_BR13.CEL_call_code	3	19280402	20365026	1084.62	794
BR	B11_BR13.CEL_call_code	3	20759372	21860719	1101.35	785
BR	B11_BR13.CEL_call_code	3	33887590	34930130	1042.54	518
BR	B11_BR13.CEL_call_code	3	37363396	40858034	3494.64	2560
BR	B11_BR13.CEL_call_code	3	41539431	46636484	5097.05	3944
BR	B11_BR13.CEL_call_code	3	51046732	54716692	3669.96	2457
BR	B11_BR13.CEL_call_code	3	74374646	75424443	1049.8	554
BR	B11_BR13.CEL_call_code	4	17173297	18777627	1604.33	996
BR	B11_BR13.CEL_call_code	4	33653746	35603906	1950.16	1232
BR	B11_BR13.CEL_call_code	4	36712880	38072689	1359.81	898
BR	B11_BR13.CEL_call_code	4	38085860	41849276	3763.42	1962
BR	B11_BR13.CEL_call_code	4	42158513	46170019	4011.51	2552
BR	B11_BR13.CEL_call_code	4	46185808	54851779	8665.97	3570
BR	B11_BR13.CEL_call_code	4	54864685	57814937	2950.25	1699
BR	B11_BR13.CEL_call_code	4	57825863	63276079	5450.22	4023
BR	B11_BR13.CEL_call_code	4	63612415	64614754	1002.34	786
BR	B11_BR13.CEL_call_code	4	66125735	70145546	4019.81	2931
BR	B11_BR13.CEL_call_code	5	1008911	6210788	5201.88	3662
BR	B11_BR13.CEL_call_code	5	6298390	12441519	6143.13	3183
BR	B11_BR13.CEL_call_code	5	12453118	19226689	6773.57	4232
BR	B11_BR13.CEL_call_code	5	20282754	21335237	1052.48	792
BR	B11_BR13.CEL_call_code	5	21344897	23719089	2374.19	1753
BR	B11_BR13.CEL_call_code	5	24673677	27234659	2560.98	1924
BR	B11_BR13.CEL_call_code	5	27247863	29756827	2508.97	1750
BR	B11_BR13.CEL_call_code	5	29778474	32189922	2411.45	1533
BR	B11_BR13.CEL_call_code	5	34064543	47275511	13211	6013
BR	B11_BR13.CEL_call_code	5	47470983	53944825	6473.84	4516
BR	B11_BR13.CEL_call_code	6	2845	2309130	2306.29	1126
BR	B11_BR13.CEL_call_code	6	3425901	4819914	1394.01	542
BR	B11_BR13.CEL_call_code	6	20812928	22005056	1192.13	543
BR	B11_BR13.CEL_call_code	6	27598613	28793037	1194.42	495
BR	B11_BR13.CEL_call_code	6	31530298	34843125	3312.83	1426
BR	B11_BR13.CEL_call_code	6	34977999	45259741	10281.7	4333
BR	B11_BR13.CEL_call_code	6	49650903	50666320	1015.42	246
BR	B11_BR13.CEL_call_code	7	2684	24011779	24009.1	9297
BR	B11_BR13.CEL_call_code	7	25938674	28577272	2638.6	1070
BR	B11_BR13.CEL_call_code	7	29905098	31222948	1317.85	529
BR	B11_BR13.CEL_call_code	8	17252	28969596	28952.3	10964
BR	B11_BR13.CEL_call_code	8	30301472	32862969	2561.5	1058
BR	B11_BR13.CEL_call_code	8	33374540	34699940	1325.4	782
BR	B11_BR13.CEL_call_code	9	1016123	3073139	2057.02	898
BR	B11_BR13.CEL_call_code	9	10525831	18471531	7945.7	1608
BR	B11_BR13.CEL_call_code	10	15718	2389972	2374.26	765
BR	B11_BR13.CEL_call_code	10	2457918	17508721	15050.8	5928
BR	B11_BR13.CEL_call_code	10	18248481	21075197	2826.72	1268
BR	B11_BR13.CEL_call_code	10	26711443	28014117	1302.67	570
BR	B11_BR13.CEL_call_code	10	28070367	29203651	1133.29	258
BR	B11_BR13.CEL_call_code	11	1061936	6066548	5004.61	2809
BR	B11_BR13.CEL_call_code	11	6079261	14992162	8912.9	7859
BR	B11_BR13.CEL_call_code	12	3431	12949807	12946.4	9945
BR	B11_BR13.CEL_call_code	12	16424034	19579194	3155.16	2817
BR	B11_BR13.CEL_call_code	13	3215608	12294196	9078.59	7300
BR	B11_BR13.CEL_call_code	14	935340	11302912	10367.6	7169
BR	B11_BR13.CEL_call_code	14	11313444	15075693	3762.25	4392
BR	B11_BR13.CEL_call_code	15	2007835	4678803	2670.97	2057
BR	B11_BR13.CEL_call_code	15	4686743	6426611	1739.87	1715
BR	B11_BR13.CEL_call_code	15	6593248	7801680	1208.43	1149
BR	B11_BR13.CEL_call_code	15	10952524	13648407	2695.88	2390
BR	B11_BR13.CEL_call_code	15	14759834	16457645	1697.81	1589
BR	B11_BR13.CEL_call_code	16	6258883	7291144	1032.26	911
BR	B11_BR13.CEL_call_code	16	11642539	13485495	1842.96	775
BR	B11_BR13.CEL_call_code	17	3122578	4275357	1152.78	889
BR	B11_BR13.CEL_call_code	17	6887843	9077747	2189.91	1818
BR	B11_BR13.CEL_call_code	19	67104	4675436	4608.33	3845
BR	B11_BR13.CEL_call_code	20	3358	1323233	1319.88	316
BR	B11_BR13.CEL_call_code	20	1362985	3811404	2448.42	2336
BR	B11_BR13.CEL_call_code	20	3818659	7564762	3746.1	3450
BR	B11_BR13.CEL_call_code	21	36733	8010125	7973.39	5957
BR	B11_BR13.CEL_call_code	22	40689	5862573	5821.89	2742
BR	B11_BR13.CEL_call_code	22	5942662	10739456	4796.8	3452
BR	B11_BR13.CEL_call_code	23	419	1091158	1090.74	821
BR	B11_BR13.CEL_call_code	24	1045014	2961510	1916.5	1415
BR	B11_BR13.CEL_call_code	25	30848	2135250	2104.4	1273
BR	B11_BR13.CEL_call_code	25	3709267	4738617	1029.35	696
BR	B11_BR13.CEL_call_code	26	7063	2051566	2044.5	1530
BR	B11_BR13.CEL_call_code	26	2439361	6431016	3991.66	2855
BR	B11_BR13.CEL_call_code	27	9683	1409896	1400.21	883
BR	B11_BR13.CEL_call_code	28	1391944	3495276	2103.33	1456
BR	B11_BR13.CEL_call_code	29	8287	4312242	4303.96	3005
BR	B11_BR13.CEL_call_code	30	3172079	4610592	1438.51	715
BR	C11_BR14.CEL_call_code	1	1307414	4142555	2835.14	1941
BR	C11_BR14.CEL_call_code	1	5538445	7975841	2437.4	1519
BR	C11_BR14.CEL_call_code	1	13799124	16139648	2340.53	1434
BR	C11_BR14.CEL_call_code	1	18068129	19223663	1155.54	798
BR	C11_BR14.CEL_call_code	1	41235190	42905204	1670.02	1028
BR	C11_BR14.CEL_call_code	1	42920997	50799991	7878.99	4885
BR	C11_BR14.CEL_call_code	1	73065660	74668295	1602.64	101
BR	C11_BR14.CEL_call_code	1	80141765	81532586	1390.82	872
BR	C11_BR14.CEL_call_code	1	103643506	109997667	6354.16	4436
BR	C11_BR14.CEL_call_code	1	112676759	116106149	3429.39	2147
BR	C11_BR14.CEL_call_code	1	116117959	118593962	2476	1772
BR	C11_BR14.CEL_call_code	1	118606759	119709084	1102.33	797
BR	C11_BR14.CEL_call_code	1	120341261	123889115	3547.86	2237
BR	C11_BR14.CEL_call_code	1	124334039	128231831	3897.79	2759
BR	C11_BR14.CEL_call_code	1	134959380	141465874	6506.49	3551
BR	C11_BR14.CEL_call_code	1	141479757	142807134	1327.38	942
BR	C11_BR14.CEL_call_code	1	142822574	148003834	5181.26	3185
BR	C11_BR14.CEL_call_code	1	148006805	150760243	2753.44	1266
BR	C11_BR14.CEL_call_code	1	152122443	153538400	1415.96	499
BR	C11_BR14.CEL_call_code	1	154081849	156008860	1927.01	1216
BR	C11_BR14.CEL_call_code	1	156916747	158445308	1528.56	944
BR	C11_BR14.CEL_call_code	1	158464454	159620406	1155.95	516
BR	C11_BR14.CEL_call_code	1	165215053	166244583	1029.53	508
BR	C11_BR14.CEL_call_code	1	182205988	184281996	2076.01	1333
BR	C11_BR14.CEL_call_code	2	16104803	27303931	11199.1	6919
BR	C11_BR14.CEL_call_code	2	27317398	37700034	10382.6	6293
BR	C11_BR14.CEL_call_code	2	37710881	45806103	8095.22	5981
BR	C11_BR14.CEL_call_code	2	45864748	49109544	3244.8	2303
BR	C11_BR14.CEL_call_code	2	49149466	50588123	1438.66	735
BR	C11_BR14.CEL_call_code	2	50600000	54085414	3485.41	1792
BR	C11_BR14.CEL_call_code	2	54139971	55317481	1177.51	569
BR	C11_BR14.CEL_call_code	2	55328417	60593955	5265.54	2640
BR	C11_BR14.CEL_call_code	2	60616881	61634817	1017.94	694
BR	C11_BR14.CEL_call_code	2	62867430	64824104	1956.67	922
BR	C11_BR14.CEL_call_code	2	105974531	108410301	2435.77	1330
BR	C11_BR14.CEL_call_code	3	187	2396011	2395.82	798
BR	C11_BR14.CEL_call_code	3	19280402	20382021	1101.62	808
BR	C11_BR14.CEL_call_code	3	20761797	21860719	1098.92	783
BR	C11_BR14.CEL_call_code	3	34651096	35986375	1335.28	690
BR	C11_BR14.CEL_call_code	3	37312249	40829142	3516.89	2565
BR	C11_BR14.CEL_call_code	3	40842105	42680667	1838.56	1324
BR	C11_BR14.CEL_call_code	3	42696815	46886045	4189.23	3258
BR	C11_BR14.CEL_call_code	3	46926828	50696529	3769.7	2155
BR	C11_BR14.CEL_call_code	3	51057148	65473138	14416	8556
BR	C11_BR14.CEL_call_code	3	67960061	73321964	5361.9	3214
BR	C11_BR14.CEL_call_code	3	73332768	74403848	1071.08	802
BR	C11_BR14.CEL_call_code	3	74413095	75618413	1205.32	605
BR	C11_BR14.CEL_call_code	3	75649307	87012094	11362.8	6652
BR	C11_BR14.CEL_call_code	3	87586582	92708953	5122.37	2428
BR	C11_BR14.CEL_call_code	4	10642373	12202011	1559.64	462
BR	C11_BR14.CEL_call_code	4	12347063	13574660	1227.6	751
BR	C11_BR14.CEL_call_code	4	15954683	20126659	4171.98	3050
BR	C11_BR14.CEL_call_code	4	30302367	32765560	2463.19	1716
BR	C11_BR14.CEL_call_code	4	33054933	38072689	5017.76	3394
BR	C11_BR14.CEL_call_code	4	38085860	41727821	3641.96	1860
BR	C11_BR14.CEL_call_code	4	42159158	45815837	3656.68	2295
BR	C11_BR14.CEL_call_code	4	45828799	50711129	4882.33	2241
BR	C11_BR14.CEL_call_code	4	50736087	57161932	6425.85	2800
BR	C11_BR14.CEL_call_code	4	58044097	63274979	5230.88	3846
BR	C11_BR14.CEL_call_code	4	64600007	70143986	5543.98	4231
BR	C11_BR14.CEL_call_code	5	1900	2892073	2890.17	2231
BR	C11_BR14.CEL_call_code	5	2903015	5643856	2740.84	1775
BR	C11_BR14.CEL_call_code	5	5658632	12433594	6774.96	3569
BR	C11_BR14.CEL_call_code	5	12762724	15056544	2293.82	1196
BR	C11_BR14.CEL_call_code	5	15070101	19222591	4152.49	2816
BR	C11_BR14.CEL_call_code	5	19289758	21335237	2045.48	1245
BR	C11_BR14.CEL_call_code	5	21344897	24660977	3316.08	2425
BR	C11_BR14.CEL_call_code	5	24673677	27237009	2563.33	1926
BR	C11_BR14.CEL_call_code	5	34064543	36562276	2497.73	1173
BR	C11_BR14.CEL_call_code	5	36621705	47275511	10653.8	4794
BR	C11_BR14.CEL_call_code	5	47522510	49754475	2231.97	1284
BR	C11_BR14.CEL_call_code	6	447363	2309130	1861.77	867
BR	C11_BR14.CEL_call_code	6	20819947	22001929	1181.98	539
BR	C11_BR14.CEL_call_code	6	27598613	28767560	1168.95	488
BR	C11_BR14.CEL_call_code	6	41717453	47659815	5942.36	2528
BR	C11_BR14.CEL_call_code	6	47738749	50666320	2927.57	884
BR	C11_BR14.CEL_call_code	7	2684	1842380	1839.7	553
BR	C11_BR14.CEL_call_code	7	7857146	12614256	4757.11	1749
BR	C11_BR14.CEL_call_code	7	29565657	32629645	3063.99	1253
BR	C11_BR14.CEL_call_code	8	17252	16841962	16824.7	6461
BR	C11_BR14.CEL_call_code	8	16872114	23913615	7041.5	2402
BR	C11_BR14.CEL_call_code	8	24085678	28582218	4496.54	1903
BR	C11_BR14.CEL_call_code	8	29090497	32862969	3772.47	1520
BR	C11_BR14.CEL_call_code	9	301644	5393278	5091.64	2217
BR	C11_BR14.CEL_call_code	9	5420218	7075232	1655.02	590
BR	C11_BR14.CEL_call_code	9	10525831	18471531	7945.7	1608
BR	C11_BR14.CEL_call_code	10	15718	2389972	2374.26	765
BR	C11_BR14.CEL_call_code	10	2711148	3781920	1070.77	299
BR	C11_BR14.CEL_call_code	10	4430844	8561308	4130.47	1860
BR	C11_BR14.CEL_call_code	10	10334234	11366077	1031.84	472
BR	C11_BR14.CEL_call_code	11	2849397	5322016	2472.62	604
BR	C11_BR14.CEL_call_code	11	16023400	17230642	1207.24	766
BR	C11_BR14.CEL_call_code	12	3431	11080763	11077.3	7859
BR	C11_BR14.CEL_call_code	12	11667247	14305687	2638.44	2883
BR	C11_BR14.CEL_call_code	12	14313391	17118753	2805.36	2927
BR	C11_BR14.CEL_call_code	13	5765281	8682104	2916.82	2629
BR	C11_BR14.CEL_call_code	13	16598993	17986556	1387.56	989
BR	C11_BR14.CEL_call_code	14	17621685	19525229	1903.55	1924
BR	C11_BR14.CEL_call_code	16	669	10670307	10669.6	9828
BR	C11_BR14.CEL_call_code	16	12385042	14097624	1712.58	634
BR	C11_BR14.CEL_call_code	17	23197	1763292	1740.1	1600
BR	C11_BR14.CEL_call_code	17	3122578	4275357	1152.78	889
BR	C11_BR14.CEL_call_code	17	6887843	8151727	1263.88	931
BR	C11_BR14.CEL_call_code	17	9391068	11149905	1758.84	1421
BR	C11_BR14.CEL_call_code	19	34288	4886983	4852.7	4026
BR	C11_BR14.CEL_call_code	20	1365913	3811404	2445.49	2334
BR	C11_BR14.CEL_call_code	20	4531274	5735138	1203.87	1101
BR	C11_BR14.CEL_call_code	21	15798	6874798	6859	5048
BR	C11_BR14.CEL_call_code	22	11885	1982901	1971.02	430
BR	C11_BR14.CEL_call_code	23	4056638	6144911	2088.27	1365
BR	C11_BR14.CEL_call_code	24	2929527	4088495	1158.97	959
BR	C11_BR14.CEL_call_code	25	6129	5601045	5594.92	3681
BR	C11_BR14.CEL_call_code	29	527	2260199	2259.67	1688
BR	D10_BR7.CEL_call_code	1	1307414	3175759	1868.35	1246
BR	D10_BR7.CEL_call_code	1	5535937	7271823	1735.89	1008
BR	D10_BR7.CEL_call_code	1	11663560	16139648	4476.09	2707
BR	D10_BR7.CEL_call_code	1	18068129	19224827	1156.7	799
BR	D10_BR7.CEL_call_code	1	37692953	42905204	5212.25	3008
BR	D10_BR7.CEL_call_code	1	42920997	53093888	10172.9	6640
BR	D10_BR7.CEL_call_code	1	53922788	55770770	1847.98	1280
BR	D10_BR7.CEL_call_code	1	67640161	69664651	2024.49	883
BR	D10_BR7.CEL_call_code	1	70202854	81647361	11444.5	4208
BR	D10_BR7.CEL_call_code	1	81668707	89059795	7391.09	4663
BR	D10_BR7.CEL_call_code	1	103643506	110052155	6408.65	4456
BR	D10_BR7.CEL_call_code	1	113639590	115630861	1991.27	1057
BR	D10_BR7.CEL_call_code	1	119486920	127213800	7726.88	5136
BR	D10_BR7.CEL_call_code	1	127228059	132366208	5138.15	3787
BR	D10_BR7.CEL_call_code	1	138407515	140072739	1665.22	918
BR	D10_BR7.CEL_call_code	1	149092666	150669477	1576.81	620
BR	D10_BR7.CEL_call_code	1	166945392	170323742	3378.35	2308
BR	D10_BR7.CEL_call_code	1	174354826	175663061	1308.24	518
BR	D10_BR7.CEL_call_code	1	177129288	178176781	1047.49	573
BR	D10_BR7.CEL_call_code	1	187633699	188806798	1173.1	427
BR	D10_BR7.CEL_call_code	2	1634	7221504	7219.87	4911
BR	D10_BR7.CEL_call_code	2	42865943	43909078	1043.14	750
BR	D10_BR7.CEL_call_code	2	105992654	109015820	3023.17	1676
BR	D10_BR7.CEL_call_code	3	187	2203691	2203.51	760
BR	D10_BR7.CEL_call_code	3	6892265	15968878	9076.61	5796
BR	D10_BR7.CEL_call_code	3	15991149	18206703	2215.55	1269
BR	D10_BR7.CEL_call_code	3	19280402	28325945	9045.54	5247
BR	D10_BR7.CEL_call_code	3	28347523	50948002	22600.5	14949
BR	D10_BR7.CEL_call_code	3	51046732	55804771	4758.04	3212
BR	D10_BR7.CEL_call_code	3	55816014	59407337	3591.32	2108
BR	D10_BR7.CEL_call_code	3	59724705	60856599	1131.89	719
BR	D10_BR7.CEL_call_code	3	70697411	80466855	9769.44	6259
BR	D10_BR7.CEL_call_code	3	80479544	86869259	6389.72	3449
BR	D10_BR7.CEL_call_code	3	86905991	93020678	6114.69	2984
BR	D10_BR7.CEL_call_code	4	144484	1231358	1086.88	487
BR	D10_BR7.CEL_call_code	4	1338281	4751017	3412.74	1612
BR	D10_BR7.CEL_call_code	4	4766383	10297829	5531.45	3905
BR	D10_BR7.CEL_call_code	4	15744199	19830341	4086.14	2992
BR	D10_BR7.CEL_call_code	4	30300904	39419599	9118.7	5948
BR	D10_BR7.CEL_call_code	4	40061876	42617700	2555.82	1370
BR	D10_BR7.CEL_call_code	4	52793819	55622696	2828.88	1307
BR	D10_BR7.CEL_call_code	4	65165794	66531444	1365.65	990
BR	D10_BR7.CEL_call_code	5	12863033	24660977	11797.9	7640
BR	D10_BR7.CEL_call_code	5	24673677	29579796	4906.12	3571
BR	D10_BR7.CEL_call_code	5	29778474	32890076	3111.6	1976
BR	D10_BR7.CEL_call_code	5	34064543	47275511	13211	6013
BR	D10_BR7.CEL_call_code	5	47446530	53555198	6108.67	4233
BR	D10_BR7.CEL_call_code	5	53575778	55942991	2367.21	1704
BR	D10_BR7.CEL_call_code	6	3950978	15303982	11353	4665
BR	D10_BR7.CEL_call_code	6	15321422	40885485	25564.1	10179
BR	D10_BR7.CEL_call_code	6	48331979	49633558	1301.58	402
BR	D10_BR7.CEL_call_code	7	2684	1842380	1839.7	553
BR	D10_BR7.CEL_call_code	7	7834081	14152171	6318.09	2454
BR	D10_BR7.CEL_call_code	7	15892041	16977130	1085.09	356
BR	D10_BR7.CEL_call_code	7	18801292	22871822	4070.53	1214
BR	D10_BR7.CEL_call_code	7	23286745	25945857	2659.11	1123
BR	D10_BR7.CEL_call_code	7	32671698	36285568	3613.87	1805
BR	D10_BR7.CEL_call_code	8	2964224	4241790	1277.57	469
BR	D10_BR7.CEL_call_code	8	4372527	6781346	2408.82	1039
BR	D10_BR7.CEL_call_code	8	7208452	9062564	1854.11	779
BR	D10_BR7.CEL_call_code	8	12816660	14411158	1594.5	659
BR	D10_BR7.CEL_call_code	8	16841962	18765567	1923.61	718
BR	D10_BR7.CEL_call_code	8	20329859	21777017	1447.16	550
BR	D10_BR7.CEL_call_code	8	23142086	24321959	1179.87	386
BR	D10_BR7.CEL_call_code	9	2978828	5161518	2182.69	878
BR	D10_BR7.CEL_call_code	9	10525831	18471531	7945.7	1608
BR	D10_BR7.CEL_call_code	10	15718	2426411	2410.69	776
BR	D10_BR7.CEL_call_code	10	2711148	3781920	1070.77	299
BR	D10_BR7.CEL_call_code	10	4430844	8561308	4130.47	1860
BR	D10_BR7.CEL_call_code	10	10334234	11366077	1031.84	472
BR	D10_BR7.CEL_call_code	11	924	5140053	5139.13	3113
BR	D10_BR7.CEL_call_code	11	7373151	9481642	2108.49	1989
BR	D10_BR7.CEL_call_code	11	10001601	12885295	2883.7	2476
BR	D10_BR7.CEL_call_code	12	3431	17460826	17457.4	14681
BR	D10_BR7.CEL_call_code	13	5521789	8682104	3160.32	2849
BR	D10_BR7.CEL_call_code	13	16598993	17831917	1232.92	851
BR	D10_BR7.CEL_call_code	15	2007835	4678803	2670.97	2057
BR	D10_BR7.CEL_call_code	15	4686743	6426611	1739.87	1715
BR	D10_BR7.CEL_call_code	15	6593248	7801680	1208.43	1149
BR	D10_BR7.CEL_call_code	17	23197	11217176	11194	9457
BR	D10_BR7.CEL_call_code	17	11582323	13054091	1471.77	1341
BR	D10_BR7.CEL_call_code	19	67104	1267410	1200.31	783
BR	D10_BR7.CEL_call_code	20	4154454	7564762	3410.31	3084
BR	D10_BR7.CEL_call_code	21	36733	8517149	8480.42	6346
BR	D10_BR7.CEL_call_code	22	999	2984186	2983.19	1057
BR	D10_BR7.CEL_call_code	22	2997942	5425799	2427.86	1372
BR	D10_BR7.CEL_call_code	22	6988101	10335650	3347.55	2365
BR	D10_BR7.CEL_call_code	23	4065187	6231582	2166.4	1422
BR	D10_BR7.CEL_call_code	25	6129	2135250	2129.12	1279
BR	D10_BR7.CEL_call_code	25	2816978	4923962	2106.99	1440
BR	D10_BR7.CEL_call_code	26	7063	2263991	2256.93	1678
BR	D10_BR7.CEL_call_code	29	527	2042105	2041.58	1628
BR	D10_BR7.CEL_call_code	30	3551936	4610592	1058.66	478
BR	D11_BR15.CEL_call_code	1	1307414	2952475	1645.06	1079
BR	D11_BR15.CEL_call_code	1	10981949	12131164	1149.22	698
BR	D11_BR15.CEL_call_code	1	42184550	44988092	2803.54	1810
BR	D11_BR15.CEL_call_code	1	49732492	52548158	2815.67	2169
BR	D11_BR15.CEL_call_code	1	53489102	60036858	6547.76	3846
BR	D11_BR15.CEL_call_code	1	60135241	64367638	4232.4	2987
BR	D11_BR15.CEL_call_code	1	65087611	67355951	2268.34	1495
BR	D11_BR15.CEL_call_code	1	67378728	69647682	2268.95	976
BR	D11_BR15.CEL_call_code	1	70204007	71507273	1303.27	271
BR	D11_BR15.CEL_call_code	1	73263450	77017931	3754.48	291
BR	D11_BR15.CEL_call_code	1	77295455	79412802	2117.35	1241
BR	D11_BR15.CEL_call_code	1	79420426	81189719	1769.29	1153
BR	D11_BR15.CEL_call_code	1	102975757	106065055	3089.3	2282
BR	D11_BR15.CEL_call_code	1	106081875	107286760	1204.89	880
BR	D11_BR15.CEL_call_code	1	149584100	150666074	1081.97	329
BR	D11_BR15.CEL_call_code	1	182205988	184281996	2076.01	1333
BR	D11_BR15.CEL_call_code	1	184386818	186029401	1642.58	1071
BR	D11_BR15.CEL_call_code	2	3717933	5209767	1491.84	1023
BR	D11_BR15.CEL_call_code	2	26946184	29806690	2860.51	1820
BR	D11_BR15.CEL_call_code	2	29819512	32686344	2866.83	1350
BR	D11_BR15.CEL_call_code	2	35672831	36961806	1288.98	916
BR	D11_BR15.CEL_call_code	2	36972147	38148172	1176.03	866
BR	D11_BR15.CEL_call_code	2	38161313	42451059	4289.75	3228
BR	D11_BR15.CEL_call_code	2	42544214	44341335	1797.12	1313
BR	D11_BR15.CEL_call_code	2	46119368	47263637	1144.27	804
BR	D11_BR15.CEL_call_code	2	47299950	49734208	2434.26	1713
BR	D11_BR15.CEL_call_code	2	52004993	55128013	3123.02	1669
BR	D11_BR15.CEL_call_code	2	55957816	58177092	2219.28	1199
BR	D11_BR15.CEL_call_code	2	58197256	60767021	2569.77	1205
BR	D11_BR15.CEL_call_code	2	61255249	62831974	1576.73	1091
BR	D11_BR15.CEL_call_code	2	65656465	68336066	2679.6	1731
BR	D11_BR15.CEL_call_code	2	68797892	70039994	1242.1	786
BR	D11_BR15.CEL_call_code	2	70098269	71507795	1409.53	688
BR	D11_BR15.CEL_call_code	2	76382148	77400975	1018.83	666
BR	D11_BR15.CEL_call_code	2	92520548	93931569	1411.02	887
BR	D11_BR15.CEL_call_code	2	99541835	100808928	1267.09	906
BR	D11_BR15.CEL_call_code	2	101606782	104344729	2737.95	1751
BR	D11_BR15.CEL_call_code	2	106797332	108408792	1611.46	833
BR	D11_BR15.CEL_call_code	3	187	1329674	1329.49	648
BR	D11_BR15.CEL_call_code	3	1436589	2475437	1038.85	194
BR	D11_BR15.CEL_call_code	3	2519755	3538563	1018.81	635
BR	D11_BR15.CEL_call_code	3	3925596	5784025	1858.43	1178
BR	D11_BR15.CEL_call_code	3	5998472	8756982	2758.51	1871
BR	D11_BR15.CEL_call_code	3	18579312	24018741	5439.43	3210
BR	D11_BR15.CEL_call_code	3	24042315	28325945	4283.63	2559
BR	D11_BR15.CEL_call_code	3	28382051	33841451	5459.4	3316
BR	D11_BR15.CEL_call_code	3	33879745	35099583	1219.84	619
BR	D11_BR15.CEL_call_code	3	35121523	38131991	3010.47	2139
BR	D11_BR15.CEL_call_code	3	40658932	42439298	1780.37	1259
BR	D11_BR15.CEL_call_code	3	43116932	44550905	1433.97	1154
BR	D11_BR15.CEL_call_code	3	46364068	48023919	1659.85	1164
BR	D11_BR15.CEL_call_code	3	48035246	49815869	1780.62	1029
BR	D11_BR15.CEL_call_code	3	51921236	54930360	3009.12	1997
BR	D11_BR15.CEL_call_code	3	56021204	58707865	2686.66	1597
BR	D11_BR15.CEL_call_code	3	59341689	63658614	4316.93	2276
BR	D11_BR15.CEL_call_code	3	63678071	64875555	1197.48	625
BR	D11_BR15.CEL_call_code	3	65483979	66685221	1201.24	774
BR	D11_BR15.CEL_call_code	3	67654935	71453767	3798.83	2234
BR	D11_BR15.CEL_call_code	3	71547564	72793406	1245.84	711
BR	D11_BR15.CEL_call_code	3	72813530	73984203	1170.67	906
BR	D11_BR15.CEL_call_code	4	139908	1218867	1078.96	491
BR	D11_BR15.CEL_call_code	4	13488051	18777627	5289.58	3639
BR	D11_BR15.CEL_call_code	4	25316756	27190481	1873.73	1153
BR	D11_BR15.CEL_call_code	4	28756032	29912031	1156	814
BR	D11_BR15.CEL_call_code	4	29933089	34119968	4186.88	2864
BR	D11_BR15.CEL_call_code	4	34572227	37188646	2616.42	1715
BR	D11_BR15.CEL_call_code	4	39177146	40919084	1741.94	779
BR	D11_BR15.CEL_call_code	4	41962725	43679365	1716.64	855
BR	D11_BR15.CEL_call_code	4	44638646	46010023	1371.38	869
BR	D11_BR15.CEL_call_code	4	46019617	49727513	3707.9	1788
BR	D11_BR15.CEL_call_code	4	50678353	52119548	1441.2	551
BR	D11_BR15.CEL_call_code	4	52869272	54270714	1401.44	600
BR	D11_BR15.CEL_call_code	4	54298842	63635574	9336.73	6209
BR	D11_BR15.CEL_call_code	4	64223126	66858369	2635.24	2019
BR	D11_BR15.CEL_call_code	5	1008911	2027850	1018.94	804
BR	D11_BR15.CEL_call_code	5	2825910	4112765	1286.86	1034
BR	D11_BR15.CEL_call_code	5	4538589	6228166	1689.58	846
BR	D11_BR15.CEL_call_code	5	6911243	10362173	3450.93	1501
BR	D11_BR15.CEL_call_code	5	10376879	12441519	2064.64	1298
BR	D11_BR15.CEL_call_code	5	12545009	16551900	4006.89	2437
BR	D11_BR15.CEL_call_code	5	18159791	19191327	1031.54	742
BR	D11_BR15.CEL_call_code	5	19443498	21172959	1729.46	1076
BR	D11_BR15.CEL_call_code	5	23325507	24660094	1334.59	974
BR	D11_BR15.CEL_call_code	5	24673677	27234659	2560.98	1924
BR	D11_BR15.CEL_call_code	5	27247863	28439399	1191.54	820
BR	D11_BR15.CEL_call_code	5	34114565	35280457	1165.89	629
BR	D11_BR15.CEL_call_code	5	36621705	42940261	6318.56	2225
BR	D11_BR15.CEL_call_code	5	43546674	45971345	2424.67	1554
BR	D11_BR15.CEL_call_code	5	47522510	49485960	1963.45	1089
BR	D11_BR15.CEL_call_code	5	49801720	51711132	1909.41	1517
BR	D11_BR15.CEL_call_code	5	51842562	53285820	1443.26	1073
BR	D11_BR15.CEL_call_code	5	54455046	57066569	2611.52	1712
BR	D11_BR15.CEL_call_code	6	17367292	19528592	2161.3	756
BR	D11_BR15.CEL_call_code	6	19552838	21097032	1544.19	707
BR	D11_BR15.CEL_call_code	6	21246100	22261749	1015.65	470
BR	D11_BR15.CEL_call_code	6	22349450	24180303	1830.85	595
BR	D11_BR15.CEL_call_code	6	26656482	32188599	5532.12	2431
BR	D11_BR15.CEL_call_code	6	33354350	40404809	7050.46	2946
BR	D11_BR15.CEL_call_code	6	40425055	44285093	3860.04	1663
BR	D11_BR15.CEL_call_code	6	44308097	46450832	2142.74	919
BR	D11_BR15.CEL_call_code	6	46476098	47698602	1222.51	532
BR	D11_BR15.CEL_call_code	6	47738749	50666320	2927.57	884
BR	D11_BR15.CEL_call_code	7	374843	2611408	2236.57	753
BR	D11_BR15.CEL_call_code	7	7857146	12610651	4753.51	1747
BR	D11_BR15.CEL_call_code	8	2964224	4145669	1181.45	428
BR	D11_BR15.CEL_call_code	8	4372527	6778699	2406.17	1038
BR	D11_BR15.CEL_call_code	8	7003094	8999215	1996.12	836
BR	D11_BR15.CEL_call_code	8	13289909	14411158	1121.25	475
BR	D11_BR15.CEL_call_code	8	17190663	18765567	1574.9	607
BR	D11_BR15.CEL_call_code	8	20329859	21777017	1447.16	550
BR	D11_BR15.CEL_call_code	8	26614773	27700492	1085.72	477
BR	D11_BR15.CEL_call_code	8	27716700	28969596	1252.9	593
BR	D11_BR15.CEL_call_code	8	29089676	31851161	2761.49	1155
BR	D11_BR15.CEL_call_code	9	1023503	3044893	2021.39	887
BR	D11_BR15.CEL_call_code	10	15718	2432005	2416.29	779
BR	D11_BR15.CEL_call_code	10	4704965	8561308	3856.34	1751
BR	D11_BR15.CEL_call_code	10	10334234	11360038	1025.81	469
BR	D11_BR15.CEL_call_code	11	2095271	3122716	1027.45	856
BR	D11_BR15.CEL_call_code	11	3133194	5649521	2516.33	526
BR	D11_BR15.CEL_call_code	11	7792465	9481642	1689.18	1567
BR	D11_BR15.CEL_call_code	11	10000710	11510633	1509.92	1289
BR	D11_BR15.CEL_call_code	11	11567064	12638772	1071.71	850
BR	D11_BR15.CEL_call_code	12	3431	3174358	3170.93	1265
BR	D11_BR15.CEL_call_code	12	3281408	4288958	1007.55	1004
BR	D11_BR15.CEL_call_code	12	4321345	5882121	1560.78	1292
BR	D11_BR15.CEL_call_code	12	6036922	8676049	2639.13	1274
BR	D11_BR15.CEL_call_code	12	8683806	11133177	2449.37	2800
BR	D11_BR15.CEL_call_code	13	820474	1850826	1030.35	823
BR	D11_BR15.CEL_call_code	13	2252909	4371118	2118.21	1418
BR	D11_BR15.CEL_call_code	13	4384095	5522922	1138.83	1180
BR	D11_BR15.CEL_call_code	13	6002345	9348315	3345.97	2961
BR	D11_BR15.CEL_call_code	13	9408305	12272884	2864.58	1872
BR	D11_BR15.CEL_call_code	13	16598993	17985131	1386.14	988
BR	D11_BR15.CEL_call_code	14	15083263	16125101	1041.84	1002
BR	D11_BR15.CEL_call_code	14	16133159	17289934	1156.78	1277
BR	D11_BR15.CEL_call_code	15	2602620	4369168	1766.55	1395
BR	D11_BR15.CEL_call_code	15	5024331	6367171	1342.84	1343
BR	D11_BR15.CEL_call_code	15	14750311	16096492	1346.18	1241
BR	D11_BR15.CEL_call_code	16	669	2367294	2366.63	2349
BR	D11_BR15.CEL_call_code	16	4233272	11955361	7722.09	6826
BR	D11_BR15.CEL_call_code	17	1350298	4736510	3386.21	2878
BR	D11_BR15.CEL_call_code	17	4745906	6615162	1869.26	1577
BR	D11_BR15.CEL_call_code	17	7268163	8398072	1129.91	914
BR	D11_BR15.CEL_call_code	17	9406960	12971068	3564.11	3079
BR	D11_BR15.CEL_call_code	19	7870	1266394	1258.53	821
BR	D11_BR15.CEL_call_code	19	5533446	10291474	4758.03	4053
BR	D11_BR15.CEL_call_code	21	15798	6874798	6859	5048
BR	D11_BR15.CEL_call_code	21	7413553	9721790	2308.24	1897
BR	D11_BR15.CEL_call_code	22	50753	1982901	1932.15	422
BR	D11_BR15.CEL_call_code	22	9803232	12723924	2920.69	2004
BR	D11_BR15.CEL_call_code	23	419	1219247	1218.83	920
BR	D11_BR15.CEL_call_code	23	2551600	6610543	4058.94	2915
BR	D11_BR15.CEL_call_code	24	1045014	2960668	1915.65	1414
BR	D11_BR15.CEL_call_code	25	421422	5269242	4847.82	3280
BR	D11_BR15.CEL_call_code	26	7063	5246735	5239.67	3812
BR	D11_BR15.CEL_call_code	29	527	2042105	2041.58	1628
BR	F11_BR17.CEL_call_code	1	1307414	3175759	1868.35	1246
BR	F11_BR17.CEL_call_code	1	5535937	7922165	2386.23	1488
BR	F11_BR17.CEL_call_code	1	11663560	15033425	3369.87	1956
BR	F11_BR17.CEL_call_code	1	15048183	16139648	1091.47	742
BR	F11_BR17.CEL_call_code	1	42920997	48230954	5309.96	3273
BR	F11_BR17.CEL_call_code	1	48240573	53925716	5685.14	4010
BR	F11_BR17.CEL_call_code	1	53939309	55060874	1121.57	786
BR	F11_BR17.CEL_call_code	1	55075523	58021715	2946.19	1677
BR	F11_BR17.CEL_call_code	1	58624592	63518072	4893.48	3225
BR	F11_BR17.CEL_call_code	1	63588002	65070439	1482.44	872
BR	F11_BR17.CEL_call_code	1	65331757	68933716	3601.96	2075
BR	F11_BR17.CEL_call_code	1	69080029	70709180	1629.15	503
BR	F11_BR17.CEL_call_code	1	71350971	72540525	1189.56	708
BR	F11_BR17.CEL_call_code	1	73129363	81558576	8429.21	3004
BR	F11_BR17.CEL_call_code	1	82249945	83825064	1575.12	1085
BR	F11_BR17.CEL_call_code	1	92008407	93010954	1002.55	680
BR	F11_BR17.CEL_call_code	1	102398920	105803914	3404.99	2468
BR	F11_BR17.CEL_call_code	1	105822309	111449762	5627.45	3832
BR	F11_BR17.CEL_call_code	1	112250643	113300596	1049.95	803
BR	F11_BR17.CEL_call_code	1	115074176	116094567	1020.39	611
BR	F11_BR17.CEL_call_code	1	116117959	117298390	1180.43	831
BR	F11_BR17.CEL_call_code	1	117325181	118468956	1143.78	837
BR	F11_BR17.CEL_call_code	1	119000685	123514863	4514.18	2851
BR	F11_BR17.CEL_call_code	1	124426025	126142675	1716.65	1177
BR	F11_BR17.CEL_call_code	1	127121083	128156461	1035.38	719
BR	F11_BR17.CEL_call_code	1	128197009	131779642	3582.63	2671
BR	F11_BR17.CEL_call_code	1	133364898	136174065	2809.17	1728
BR	F11_BR17.CEL_call_code	1	136723266	138813602	2090.34	1176
BR	F11_BR17.CEL_call_code	1	139347809	141376827	2029.02	1101
BR	F11_BR17.CEL_call_code	1	148939695	152001360	3061.67	1086
BR	F11_BR17.CEL_call_code	1	157117739	158252732	1134.99	723
BR	F11_BR17.CEL_call_code	1	159296951	162171764	2874.81	1905
BR	F11_BR17.CEL_call_code	1	162187522	164057794	1870.27	1234
BR	F11_BR17.CEL_call_code	1	164079626	165799812	1720.19	1132
BR	F11_BR17.CEL_call_code	1	166281490	169751800	3470.31	2284
BR	F11_BR17.CEL_call_code	1	169768022	172842264	3074.24	1976
BR	F11_BR17.CEL_call_code	1	172880539	174068991	1188.45	558
BR	F11_BR17.CEL_call_code	1	174095985	177332912	3236.93	1416
BR	F11_BR17.CEL_call_code	1	177339793	179014906	1675.11	895
BR	F11_BR17.CEL_call_code	1	179351424	181290306	1938.88	843
BR	F11_BR17.CEL_call_code	1	181387316	186495004	5107.69	3214
BR	F11_BR17.CEL_call_code	1	186508845	188565703	2056.86	1067
BR	F11_BR17.CEL_call_code	2	3717933	7221504	3503.57	2405
BR	F11_BR17.CEL_call_code	2	8681730	14846142	6164.41	4275
BR	F11_BR17.CEL_call_code	2	14884544	18641827	3757.28	2511
BR	F11_BR17.CEL_call_code	2	18711071	22220950	3509.88	2170
BR	F11_BR17.CEL_call_code	2	22685521	26667438	3981.92	2415
BR	F11_BR17.CEL_call_code	2	27291524	30015983	2724.46	1731
BR	F11_BR17.CEL_call_code	2	30039609	34785660	4746.05	2469
BR	F11_BR17.CEL_call_code	2	34806026	36473409	1667.38	1177
BR	F11_BR17.CEL_call_code	2	39275527	40716188	1440.66	1079
BR	F11_BR17.CEL_call_code	2	52435925	54236662	1800.74	1048
BR	F11_BR17.CEL_call_code	2	62867430	63998354	1130.92	484
BR	F11_BR17.CEL_call_code	2	66228948	67772728	1543.78	1035
BR	F11_BR17.CEL_call_code	2	67787340	68812410	1025.07	618
BR	F11_BR17.CEL_call_code	2	68828831	71153617	2324.79	1364
BR	F11_BR17.CEL_call_code	2	71192022	72437366	1245.35	665
BR	F11_BR17.CEL_call_code	2	72698040	76788797	4090.76	1798
BR	F11_BR17.CEL_call_code	2	76800805	78934430	2133.63	1238
BR	F11_BR17.CEL_call_code	2	79262062	81205593	1943.53	816
BR	F11_BR17.CEL_call_code	2	81263452	82858868	1595.42	823
BR	F11_BR17.CEL_call_code	2	83946207	85079841	1133.63	575
BR	F11_BR17.CEL_call_code	2	87993904	89433507	1439.6	933
BR	F11_BR17.CEL_call_code	2	90233998	91347994	1114	737
BR	F11_BR17.CEL_call_code	2	92524558	95592461	3067.9	2023
BR	F11_BR17.CEL_call_code	2	97684017	98714571	1030.56	487
BR	F11_BR17.CEL_call_code	2	99106162	100244961	1138.8	746
BR	F11_BR17.CEL_call_code	2	100255980	105897240	5641.26	3624
BR	F11_BR17.CEL_call_code	2	106684720	108056763	1372.04	680
BR	F11_BR17.CEL_call_code	3	187	1098727	1098.54	509
BR	F11_BR17.CEL_call_code	3	4285946	5476890	1190.94	765
BR	F11_BR17.CEL_call_code	3	9123881	12245190	3121.31	2195
BR	F11_BR17.CEL_call_code	3	19125794	20379291	1253.5	922
BR	F11_BR17.CEL_call_code	3	51046732	54716692	3669.96	2457
BR	F11_BR17.CEL_call_code	3	74396306	76093235	1696.93	948
BR	F11_BR17.CEL_call_code	3	79279088	80464345	1185.26	848
BR	F11_BR17.CEL_call_code	3	80479544	85111158	4631.61	2744
BR	F11_BR17.CEL_call_code	3	85125366	86823139	1697.77	672
BR	F11_BR17.CEL_call_code	3	87068802	92877173	5808.37	2880
BR	F11_BR17.CEL_call_code	4	139908	2327809	2187.9	937
BR	F11_BR17.CEL_call_code	4	16276036	17438540	1162.51	941
BR	F11_BR17.CEL_call_code	4	21570949	22904752	1333.8	911
BR	F11_BR17.CEL_call_code	4	22960942	25353925	2392.98	613
BR	F11_BR17.CEL_call_code	4	25684276	27208563	1524.29	904
BR	F11_BR17.CEL_call_code	4	33653746	34757179	1103.43	765
BR	F11_BR17.CEL_call_code	4	40061876	41758971	1697.1	888
BR	F11_BR17.CEL_call_code	4	52793819	54745570	1951.75	781
BR	F11_BR17.CEL_call_code	4	65140410	66754917	1614.51	1175
BR	F11_BR17.CEL_call_code	4	66768903	68395952	1627.05	1273
BR	F11_BR17.CEL_call_code	5	12863033	16481875	3618.84	2176
BR	F11_BR17.CEL_call_code	5	16888493	19110646	2222.15	1417
BR	F11_BR17.CEL_call_code	5	21136296	22806790	1670.49	1223
BR	F11_BR17.CEL_call_code	5	24674502	27234659	2560.16	1923
BR	F11_BR17.CEL_call_code	5	27250521	28439399	1188.88	818
BR	F11_BR17.CEL_call_code	5	34364734	36307173	1942.44	888
BR	F11_BR17.CEL_call_code	5	36321616	43375262	7053.65	2492
BR	F11_BR17.CEL_call_code	5	43493623	45331882	1838.26	1130
BR	F11_BR17.CEL_call_code	5	47470983	49702040	2231.06	1285
BR	F11_BR17.CEL_call_code	5	49773050	51074303	1301.25	1049
BR	F11_BR17.CEL_call_code	5	51087591	52386463	1298.87	999
BR	F11_BR17.CEL_call_code	5	53374763	54394746	1019.98	774
BR	F11_BR17.CEL_call_code	6	2756922	5352432	2595.51	1110
BR	F11_BR17.CEL_call_code	6	5377837	7629873	2252.04	1012
BR	F11_BR17.CEL_call_code	6	7655565	14375640	6720.08	2654
BR	F11_BR17.CEL_call_code	6	15673745	18064682	2390.94	887
BR	F11_BR17.CEL_call_code	6	18834394	23218156	4383.76	1821
BR	F11_BR17.CEL_call_code	6	23290543	24421816	1131.27	281
BR	F11_BR17.CEL_call_code	6	24823772	26301707	1477.94	456
BR	F11_BR17.CEL_call_code	6	27233393	30390988	3157.6	1402
BR	F11_BR17.CEL_call_code	6	45257720	47698602	2440.88	1023
BR	F11_BR17.CEL_call_code	6	47738749	50666320	2927.57	884
BR	F11_BR17.CEL_call_code	7	2684	1876935	1874.25	566
BR	F11_BR17.CEL_call_code	7	7860560	12614256	4753.7	1747
BR	F11_BR17.CEL_call_code	7	29983036	31543514	1560.48	635
BR	F11_BR17.CEL_call_code	8	17252	5331969	5314.72	1494
BR	F11_BR17.CEL_call_code	8	5354264	9408291	4054.03	1722
BR	F11_BR17.CEL_call_code	8	9428627	12405749	2977.12	1320
BR	F11_BR17.CEL_call_code	8	12427498	18737417	6309.92	2599
BR	F11_BR17.CEL_call_code	8	19030303	25140275	6109.97	2021
BR	F11_BR17.CEL_call_code	8	26617455	28967285	2349.83	1075
BR	F11_BR17.CEL_call_code	8	29089676	32862969	3773.29	1521
BR	F11_BR17.CEL_call_code	9	1016123	3071702	2055.58	897
BR	F11_BR17.CEL_call_code	9	10530074	19043191	8513.12	1677
BR	F11_BR17.CEL_call_code	10	15718	2387440	2371.72	764
BR	F11_BR17.CEL_call_code	10	2460128	9329413	6869.29	2806
BR	F11_BR17.CEL_call_code	10	9354329	17508721	8154.39	3112
BR	F11_BR17.CEL_call_code	10	18276864	21075197	2798.33	1254
BR	F11_BR17.CEL_call_code	10	27056776	29203651	2146.88	702
BR	F11_BR17.CEL_call_code	11	1062725	2084019	1021.29	1166
BR	F11_BR17.CEL_call_code	11	3133194	5140053	2006.86	384
BR	F11_BR17.CEL_call_code	11	7543793	9024077	1480.29	1395
BR	F11_BR17.CEL_call_code	11	10001601	12832615	2831.01	2406
BR	F11_BR17.CEL_call_code	11	20386509	21990017	1603.51	1389
BR	F11_BR17.CEL_call_code	12	3431	2874194	2870.76	971
BR	F11_BR17.CEL_call_code	12	2884875	4084508	1199.63	1207
BR	F11_BR17.CEL_call_code	12	4102304	5881209	1778.91	1466
BR	F11_BR17.CEL_call_code	12	5888772	8103697	2214.93	1009
BR	F11_BR17.CEL_call_code	12	10044710	11289504	1244.8	1261
BR	F11_BR17.CEL_call_code	12	11304816	13744878	2440.06	2716
BR	F11_BR17.CEL_call_code	12	17932034	19579194	1647.16	1337
BR	F11_BR17.CEL_call_code	13	3690220	9438390	5748.17	5218
BR	F11_BR17.CEL_call_code	13	9445736	13783126	4337.39	3103
BR	F11_BR17.CEL_call_code	13	14830687	17325123	2494.44	2180
BR	F11_BR17.CEL_call_code	14	9428653	11390450	1961.8	2021
BR	F11_BR17.CEL_call_code	14	11396911	13175642	1778.73	1931
BR	F11_BR17.CEL_call_code	15	2021638	4678803	2657.17	2050
BR	F11_BR17.CEL_call_code	15	6674496	7800449	1125.95	1064
BR	F11_BR17.CEL_call_code	15	11230567	13930368	2699.8	2407
BR	F11_BR17.CEL_call_code	15	15444013	16590531	1146.52	1118
BR	F11_BR17.CEL_call_code	16	9378131	13466537	4088.41	2731
BR	F11_BR17.CEL_call_code	17	3122578	9287120	6164.54	5107
BR	F11_BR17.CEL_call_code	19	7870	5885599	5877.73	5083
BR	F11_BR17.CEL_call_code	19	7318336	10291474	2973.14	2227
BR	F11_BR17.CEL_call_code	20	3358	3147004	3143.65	1924
BR	F11_BR17.CEL_call_code	20	3155816	4686753	1530.94	1617
BR	F11_BR17.CEL_call_code	20	5370837	6449028	1078.19	1120
BR	F11_BR17.CEL_call_code	20	7503639	10630890	3127.25	2974
BR	F11_BR17.CEL_call_code	21	36733	7390911	7354.18	5458
BR	F11_BR17.CEL_call_code	22	50753	2611551	2560.8	813
BR	F11_BR17.CEL_call_code	22	3372773	4433983	1061.21	443
BR	F11_BR17.CEL_call_code	22	7920268	9222932	1302.66	953
BR	F11_BR17.CEL_call_code	24	1045014	2961510	1916.5	1415
BR	F11_BR17.CEL_call_code	25	6129	1415434	1409.31	838
BR	F11_BR17.CEL_call_code	25	3397881	4738617	1340.74	925
BR	F11_BR17.CEL_call_code	26	7063	2274491	2267.43	1685
BR	F11_BR17.CEL_call_code	26	2440240	6431016	3990.78	2854
BR	F11_BR17.CEL_call_code	27	9683	1409896	1400.21	883
BR	F11_BR17.CEL_call_code	28	777827	3728646	2950.82	2029
BR	F11_BR17.CEL_call_code	29	643696	2042105	1398.41	1110
BR	F11_BR17.CEL_call_code	30	3034655	4351665	1317.01	719
BR	G09_BR2.CEL_call_code	1	11066691	12131164	1064.47	642
BR	G09_BR2.CEL_call_code	1	41235190	42905204	1670.02	1028
BR	G09_BR2.CEL_call_code	1	42920997	44988092	2067.1	1377
BR	G09_BR2.CEL_call_code	1	90743414	92179214	1435.8	865
BR	G09_BR2.CEL_call_code	1	93267538	94309932	1042.39	663
BR	G09_BR2.CEL_call_code	1	101324696	103531402	2206.71	1576
BR	G09_BR2.CEL_call_code	1	105922790	107002047	1079.26	778
BR	G09_BR2.CEL_call_code	1	138438007	139562420	1124.41	581
BR	G09_BR2.CEL_call_code	1	174545095	176403525	1858.43	843
BR	G09_BR2.CEL_call_code	2	3726982	5209767	1482.79	1018
BR	G09_BR2.CEL_call_code	2	7223521	8661436	1437.92	975
BR	G09_BR2.CEL_call_code	2	42865943	43909078	1043.14	750
BR	G09_BR2.CEL_call_code	2	106103989	108410301	2306.31	1267
BR	G09_BR2.CEL_call_code	3	187	1334094	1333.91	650
BR	G09_BR2.CEL_call_code	3	18892573	20379291	1486.72	1111
BR	G09_BR2.CEL_call_code	3	20761797	21860719	1098.92	783
BR	G09_BR2.CEL_call_code	3	52458347	53582417	1124.07	760
BR	G09_BR2.CEL_call_code	4	17173297	18777627	1604.33	996
BR	G09_BR2.CEL_call_code	4	38972222	40903717	1931.5	905
BR	G09_BR2.CEL_call_code	4	42254751	43415736	1160.99	577
BR	G09_BR2.CEL_call_code	4	43426463	44963584	1537.12	1155
BR	G09_BR2.CEL_call_code	4	45299310	50661073	5361.76	2555
BR	G09_BR2.CEL_call_code	4	51056210	52266641	1210.43	360
BR	G09_BR2.CEL_call_code	4	52488845	54128171	1639.33	700
BR	G09_BR2.CEL_call_code	4	55339988	57094192	1754.2	877
BR	G09_BR2.CEL_call_code	4	57887845	60096654	2208.81	1635
BR	G09_BR2.CEL_call_code	4	60143195	62921797	2778.6	2071
BR	G09_BR2.CEL_call_code	4	64223126	66529634	2306.51	1762
BR	G09_BR2.CEL_call_code	6	2344499	3438801	1094.3	491
BR	G09_BR2.CEL_call_code	6	3456502	4819914	1363.41	526
BR	G09_BR2.CEL_call_code	6	20819947	22001929	1181.98	539
BR	G09_BR2.CEL_call_code	6	27598613	28767560	1168.95	488
BR	G09_BR2.CEL_call_code	7	2684	1827726	1825.04	548
BR	G09_BR2.CEL_call_code	7	9103040	12614256	3511.22	1185
BR	G09_BR2.CEL_call_code	8	17252	7021575	7004.32	2220
BR	G09_BR2.CEL_call_code	8	7522068	8743687	1221.62	516
BR	G09_BR2.CEL_call_code	8	8766143	9773604	1007.46	435
BR	G09_BR2.CEL_call_code	8	9795791	12947403	3151.61	1400
BR	G09_BR2.CEL_call_code	8	13085614	16841962	3756.35	1610
BR	G09_BR2.CEL_call_code	8	16875476	20249795	3374.32	915
BR	G09_BR2.CEL_call_code	8	21192117	25140275	3948.16	1459
BR	G09_BR2.CEL_call_code	8	26974066	28969596	1995.53	935
BR	G09_BR2.CEL_call_code	8	29127891	32090351	2962.46	1236
BR	G09_BR2.CEL_call_code	9	1016123	3071702	2055.58	897
BR	G09_BR2.CEL_call_code	9	10525831	16937421	6411.59	1520
BR	G09_BR2.CEL_call_code	9	17197775	18785406	1587.63	111
BR	G09_BR2.CEL_call_code	10	15718	1420856	1405.14	436
BR	G09_BR2.CEL_call_code	10	2426411	6078748	3652.34	1313
BR	G09_BR2.CEL_call_code	10	6097490	8078026	1980.54	926
BR	G09_BR2.CEL_call_code	10	9276277	16177175	6900.9	2719
BR	G09_BR2.CEL_call_code	10	16212368	17508721	1296.35	418
BR	G09_BR2.CEL_call_code	10	28070367	29203651	1133.29	258
BR	G09_BR2.CEL_call_code	11	2517690	4746565	2228.88	889
BR	G09_BR2.CEL_call_code	11	7596220	9481642	1885.42	1761
BR	G09_BR2.CEL_call_code	11	10003297	12885295	2882	2474
BR	G09_BR2.CEL_call_code	12	3431	2444808	2441.38	450
BR	G09_BR2.CEL_call_code	12	3723371	5874585	2151.22	1821
BR	G09_BR2.CEL_call_code	12	6031798	8130514	2098.72	864
BR	G09_BR2.CEL_call_code	12	8354767	10631749	2276.98	2700
BR	G09_BR2.CEL_call_code	13	5765281	8036943	2271.66	2073
BR	G09_BR2.CEL_call_code	15	11230567	14550981	3320.41	2880
BR	G09_BR2.CEL_call_code	15	14765643	16764106	1998.46	1855
BR	G09_BR2.CEL_call_code	16	8283755	9328106	1044.35	815
BR	G09_BR2.CEL_call_code	17	6887843	8153355	1265.51	933
BR	G09_BR2.CEL_call_code	17	9289466	11198120	1908.65	1545
BR	G09_BR2.CEL_call_code	17	11584314	12737600	1153.29	1030
BR	G09_BR2.CEL_call_code	19	7870	1240820	1232.95	796
BR	G09_BR2.CEL_call_code	21	15798	5471453	5455.66	4100
BR	G09_BR2.CEL_call_code	21	5723343	6866009	1142.67	778
BR	G09_BR2.CEL_call_code	22	50753	2725721	2674.97	818
BR	G09_BR2.CEL_call_code	22	3368574	5410082	2041.51	1061
BR	G09_BR2.CEL_call_code	22	7922290	9214920	1292.63	943
BR	G09_BR2.CEL_call_code	26	5269463	6431016	1161.55	835
BR	G09_BR2.CEL_call_code	29	8287	2042105	2033.82	1621
BR	G11_BR18.CEL_call_code	1	1184906	3175759	1990.85	1336
BR	G11_BR18.CEL_call_code	1	3297402	5520359	2222.96	1263
BR	G11_BR18.CEL_call_code	1	7731807	9297351	1565.55	809
BR	G11_BR18.CEL_call_code	1	29966296	31204328	1238.03	737
BR	G11_BR18.CEL_call_code	1	41236836	44988092	3751.26	2413
BR	G11_BR18.CEL_call_code	1	73065660	74668295	1602.64	101
BR	G11_BR18.CEL_call_code	1	80141765	81532586	1390.82	872
BR	G11_BR18.CEL_call_code	1	83780599	90647842	6867.24	4376
BR	G11_BR18.CEL_call_code	1	90743414	99901852	9158.44	5183
BR	G11_BR18.CEL_call_code	1	100270465	101325698	1055.23	599
BR	G11_BR18.CEL_call_code	1	101344219	103531402	2187.18	1565
BR	G11_BR18.CEL_call_code	1	103643506	107284984	3641.48	2669
BR	G11_BR18.CEL_call_code	1	112388611	115127534	2738.92	1780
BR	G11_BR18.CEL_call_code	1	118686485	120312733	1626.25	1093
BR	G11_BR18.CEL_call_code	1	120337701	129290603	8952.9	6075
BR	G11_BR18.CEL_call_code	1	138409901	140072739	1662.84	917
BR	G11_BR18.CEL_call_code	1	149584100	150669477	1085.38	330
BR	G11_BR18.CEL_call_code	1	173114197	174511290	1397.09	471
BR	G11_BR18.CEL_call_code	1	174545095	175663061	1117.97	496
BR	G11_BR18.CEL_call_code	1	179351424	188936661	9585.24	5338
BR	G11_BR18.CEL_call_code	1	189222588	190649743	1427.16	1088
BR	G11_BR18.CEL_call_code	2	3717933	8662674	4944.74	3381
BR	G11_BR18.CEL_call_code	2	9660650	15632207	5971.56	4085
BR	G11_BR18.CEL_call_code	2	39275527	40791082	1515.56	1110
BR	G11_BR18.CEL_call_code	2	47776446	49113376	1336.93	955
BR	G11_BR18.CEL_call_code	2	61170691	62651624	1480.93	1043
BR	G11_BR18.CEL_call_code	2	64884728	66336471	1451.74	781
BR	G11_BR18.CEL_call_code	2	90437528	92177172	1739.64	1099
BR	G11_BR18.CEL_call_code	2	103376978	105346437	1969.46	1160
BR	G11_BR18.CEL_call_code	2	105992654	108410301	2417.65	1327
BR	G11_BR18.CEL_call_code	3	187	2215560	2215.37	762
BR	G11_BR18.CEL_call_code	3	12191915	18485061	6293.15	3706
BR	G11_BR18.CEL_call_code	3	19280402	22250764	2970.36	2151
BR	G11_BR18.CEL_call_code	3	40065983	45007184	4941.2	3724
BR	G11_BR18.CEL_call_code	3	46570752	48934196	2363.45	1459
BR	G11_BR18.CEL_call_code	3	51044922	54716692	3671.77	2459
BR	G11_BR18.CEL_call_code	3	74375382	75421138	1045.76	550
BR	G11_BR18.CEL_call_code	4	1338281	4751017	3412.74	1612
BR	G11_BR18.CEL_call_code	4	4766383	14403365	9636.98	5781
BR	G11_BR18.CEL_call_code	4	17173297	18777627	1604.33	996
BR	G11_BR18.CEL_call_code	4	23502564	27496000	3993.44	1651
BR	G11_BR18.CEL_call_code	4	33653746	35604815	1951.07	1233
BR	G11_BR18.CEL_call_code	4	40061876	42617700	2555.82	1370
BR	G11_BR18.CEL_call_code	4	52793819	55622696	2828.88	1307
BR	G11_BR18.CEL_call_code	4	63286716	65693555	2406.84	1949
BR	G11_BR18.CEL_call_code	4	66125735	68486801	2361.07	1689
BR	G11_BR18.CEL_call_code	5	1008911	2823783	1814.87	1451
BR	G11_BR18.CEL_call_code	5	3120024	6237905	3117.88	1996
BR	G11_BR18.CEL_call_code	5	6298390	10782512	4484.12	2096
BR	G11_BR18.CEL_call_code	5	10910192	12441519	1531.33	1000
BR	G11_BR18.CEL_call_code	5	12453118	19226689	6773.57	4232
BR	G11_BR18.CEL_call_code	5	20282754	22806790	2524.04	1855
BR	G11_BR18.CEL_call_code	5	24662799	27237009	2574.21	1933
BR	G11_BR18.CEL_call_code	5	27247863	28523321	1275.46	877
BR	G11_BR18.CEL_call_code	5	28586615	29604290	1017.68	734
BR	G11_BR18.CEL_call_code	5	29778474	32890076	3111.6	1976
BR	G11_BR18.CEL_call_code	5	34064543	47275511	13211	6013
BR	G11_BR18.CEL_call_code	5	47470983	49199195	1728.21	903
BR	G11_BR18.CEL_call_code	6	2845	1235081	1232.24	615
BR	G11_BR18.CEL_call_code	6	2269217	4819914	2550.7	1059
BR	G11_BR18.CEL_call_code	6	20819947	21997538	1177.59	537
BR	G11_BR18.CEL_call_code	6	27598613	28793037	1194.42	495
BR	G11_BR18.CEL_call_code	6	31557460	34840103	3282.64	1411
BR	G11_BR18.CEL_call_code	6	34977999	45259741	10281.7	4333
BR	G11_BR18.CEL_call_code	6	48331979	49633558	1301.58	402
BR	G11_BR18.CEL_call_code	7	2684	1876935	1874.25	566
BR	G11_BR18.CEL_call_code	7	7857146	12614256	4757.11	1749
BR	G11_BR18.CEL_call_code	7	23934508	26002408	2067.9	856
BR	G11_BR18.CEL_call_code	7	29905098	31963805	2058.71	816
BR	G11_BR18.CEL_call_code	7	32013130	36285568	4272.44	2064
BR	G11_BR18.CEL_call_code	8	2964224	4241790	1277.57	469
BR	G11_BR18.CEL_call_code	8	4374247	6781346	2407.1	1038
BR	G11_BR18.CEL_call_code	8	7004960	9062564	2057.61	864
BR	G11_BR18.CEL_call_code	8	12816660	14411158	1594.5	659
BR	G11_BR18.CEL_call_code	8	16841962	18765567	1923.61	718
BR	G11_BR18.CEL_call_code	8	20329859	21777017	1447.16	550
BR	G11_BR18.CEL_call_code	8	23142086	24321959	1179.87	386
BR	G11_BR18.CEL_call_code	8	30301472	31518733	1217.26	578
BR	G11_BR18.CEL_call_code	10	15718	2426411	2410.69	776
BR	G11_BR18.CEL_call_code	10	2457918	17508721	15050.8	5928
BR	G11_BR18.CEL_call_code	10	20962634	22517074	1554.44	699
BR	G11_BR18.CEL_call_code	10	22552375	29203651	6651.28	2540
BR	G11_BR18.CEL_call_code	11	1061936	6066548	5004.61	2809
BR	G11_BR18.CEL_call_code	11	6079261	20974837	14895.6	13246
BR	G11_BR18.CEL_call_code	11	21309698	22807930	1498.23	1548
BR	G11_BR18.CEL_call_code	12	3431	11388456	11385	8200
BR	G11_BR18.CEL_call_code	12	17932034	19579194	1647.16	1337
BR	G11_BR18.CEL_call_code	13	3368	1850826	1847.46	1659
BR	G11_BR18.CEL_call_code	13	2207288	3359291	1152	781
BR	G11_BR18.CEL_call_code	13	4729311	8340414	3611.1	3406
BR	G11_BR18.CEL_call_code	13	8380935	12273923	3892.99	2737
BR	G11_BR18.CEL_call_code	13	13039973	14836726	1796.75	1321
BR	G11_BR18.CEL_call_code	13	16595149	17982625	1387.48	986
BR	G11_BR18.CEL_call_code	14	12654	11302912	11290.3	7183
BR	G11_BR18.CEL_call_code	14	11313444	15075693	3762.25	4392
BR	G11_BR18.CEL_call_code	14	15083263	17300584	2217.32	2302
BR	G11_BR18.CEL_call_code	15	11230567	14550981	3320.41	2880
BR	G11_BR18.CEL_call_code	16	669	14873615	14872.9	12334
BR	G11_BR18.CEL_call_code	17	3122578	4275357	1152.78	889
BR	G11_BR18.CEL_call_code	17	6887843	9077747	2189.91	1818
BR	G11_BR18.CEL_call_code	17	9289466	13054091	3764.63	3210
BR	G11_BR18.CEL_call_code	19	7870	7300959	7293.09	6529
BR	G11_BR18.CEL_call_code	20	4308413	5419494	1111.08	1022
BR	G11_BR18.CEL_call_code	20	5677576	10721387	5043.81	4675
BR	G11_BR18.CEL_call_code	21	15798	6874798	6859	5048
BR	G11_BR18.CEL_call_code	21	8406081	9721790	1315.71	1104
BR	G11_BR18.CEL_call_code	22	50753	2651911	2601.16	816
BR	G11_BR18.CEL_call_code	22	3368574	5410082	2041.51	1061
BR	G11_BR18.CEL_call_code	22	7920268	9284228	1363.96	1002
BR	G11_BR18.CEL_call_code	24	1045014	2961510	1916.5	1415
BR	G11_BR18.CEL_call_code	25	6129	2135250	2129.12	1279
BR	G11_BR18.CEL_call_code	25	3709267	4829859	1120.59	739
BR	G11_BR18.CEL_call_code	26	2439361	6431016	3991.66	2855
BR	G11_BR18.CEL_call_code	27	9683	1409896	1400.21	883
BR	G11_BR18.CEL_call_code	28	1139745	3747505	2607.76	1761
BR	G11_BR18.CEL_call_code	29	527	2044981	2044.45	1630
BR	G11_BR18.CEL_call_code	29	2680678	4312242	1631.57	1021
BR	G11_BR18.CEL_call_code	30	3172079	4610592	1438.51	715
BR	H09_BR3.CEL_call_code	1	1184906	2863941	1679.04	1116
BR	H09_BR3.CEL_call_code	1	3297402	5520359	2222.96	1263
BR	H09_BR3.CEL_call_code	1	26401851	28206376	1804.53	1191
BR	H09_BR3.CEL_call_code	1	29314713	32927373	3612.66	2218
BR	H09_BR3.CEL_call_code	1	41235190	42905204	1670.02	1028
BR	H09_BR3.CEL_call_code	1	42920997	44988092	2067.1	1377
BR	H09_BR3.CEL_call_code	1	63320951	64621199	1300.25	849
BR	H09_BR3.CEL_call_code	1	73065660	74668295	1602.64	101
BR	H09_BR3.CEL_call_code	1	80141765	81532586	1390.82	872
BR	H09_BR3.CEL_call_code	1	91709655	93162011	1452.36	992
BR	H09_BR3.CEL_call_code	1	93439148	95123389	1684.24	1053
BR	H09_BR3.CEL_call_code	1	138635955	140352553	1716.6	880
BR	H09_BR3.CEL_call_code	1	148469132	150760243	2291.11	1018
BR	H09_BR3.CEL_call_code	1	158464454	159580794	1116.34	499
BR	H09_BR3.CEL_call_code	1	166945392	168325441	1380.05	888
BR	H09_BR3.CEL_call_code	1	170525245	171540108	1014.86	448
BR	H09_BR3.CEL_call_code	1	181099011	182927554	1828.54	1060
BR	H09_BR3.CEL_call_code	1	187633699	188944797	1311.1	489
BR	H09_BR3.CEL_call_code	2	67695316	72166640	4471.32	2578
BR	H09_BR3.CEL_call_code	2	72176426	74461625	2285.2	957
BR	H09_BR3.CEL_call_code	2	76357378	77400975	1043.6	670
BR	H09_BR3.CEL_call_code	2	79923850	81262639	1338.79	602
BR	H09_BR3.CEL_call_code	2	84429650	85440897	1011.25	587
BR	H09_BR3.CEL_call_code	2	92233106	93931569	1698.46	1066
BR	H09_BR3.CEL_call_code	2	96526396	99863988	3337.59	1869
BR	H09_BR3.CEL_call_code	2	99877900	103968064	4090.16	2710
BR	H09_BR3.CEL_call_code	2	105992654	108410301	2417.65	1327
BR	H09_BR3.CEL_call_code	3	187	5773331	5773.15	2958
BR	H09_BR3.CEL_call_code	3	5969207	18094368	12125.2	7703
BR	H09_BR3.CEL_call_code	3	18689855	22250764	3560.91	2608
BR	H09_BR3.CEL_call_code	3	64869136	69189080	4319.94	2605
BR	H09_BR3.CEL_call_code	3	69229699	87601264	18371.6	10864
BR	H09_BR3.CEL_call_code	3	87618224	92948650	5330.43	2567
BR	H09_BR3.CEL_call_code	4	17173297	18777627	1604.33	996
BR	H09_BR3.CEL_call_code	4	33653746	35162651	1508.91	923
BR	H09_BR3.CEL_call_code	4	44578038	45676908	1098.87	694
BR	H09_BR3.CEL_call_code	4	61831614	63071552	1239.94	895
BR	H09_BR3.CEL_call_code	5	1008911	2486148	1477.24	1174
BR	H09_BR3.CEL_call_code	5	3913924	6210788	2296.86	1339
BR	H09_BR3.CEL_call_code	5	6236948	10896117	4659.17	2197
BR	H09_BR3.CEL_call_code	5	10910192	12441519	1531.33	1000
BR	H09_BR3.CEL_call_code	5	12453118	17284401	4831.28	2910
BR	H09_BR3.CEL_call_code	5	17297020	19226689	1929.67	1313
BR	H09_BR3.CEL_call_code	5	37301923	38320925	1019	580
BR	H09_BR3.CEL_call_code	5	41452867	42662873	1210.01	692
BR	H09_BR3.CEL_call_code	5	44906016	46754817	1848.8	1207
BR	H09_BR3.CEL_call_code	5	57093740	59003020	1909.28	1385
BR	H09_BR3.CEL_call_code	6	17279630	18881747	1602.12	574
BR	H09_BR3.CEL_call_code	6	26314174	27614753	1300.58	513
BR	H09_BR3.CEL_call_code	6	49650903	50666320	1015.42	246
BR	H09_BR3.CEL_call_code	7	2684	2611408	2608.72	878
BR	H09_BR3.CEL_call_code	7	7857146	12614256	4757.11	1749
BR	H09_BR3.CEL_call_code	7	14293900	15321895	1028	437
BR	H09_BR3.CEL_call_code	8	17252	29018310	29001.1	10987
BR	H09_BR3.CEL_call_code	8	31636879	33440876	1804	683
BR	H09_BR3.CEL_call_code	9	10525831	18471531	7945.7	1608
BR	H09_BR3.CEL_call_code	10	15718	2389972	2374.26	765
BR	H09_BR3.CEL_call_code	10	2453643	17428992	14975.4	5903
BR	H09_BR3.CEL_call_code	10	27056776	29203651	2146.88	702
BR	H09_BR3.CEL_call_code	11	924	1085135	1084.21	711
BR	H09_BR3.CEL_call_code	11	1185725	5140053	3954.33	2291
BR	H09_BR3.CEL_call_code	11	7373151	9481642	2108.49	1989
BR	H09_BR3.CEL_call_code	11	10001601	12648670	2647.07	2188
BR	H09_BR3.CEL_call_code	12	6541094	9329632	2788.54	1743
BR	H09_BR3.CEL_call_code	16	669	10898292	10897.6	9991
BR	H09_BR3.CEL_call_code	16	13453374	14873615	1420.24	952
BR	H09_BR3.CEL_call_code	17	23197	5373353	5350.16	4583
BR	H09_BR3.CEL_call_code	17	6887843	8151727	1263.88	931
BR	H09_BR3.CEL_call_code	17	9391068	11149905	1758.84	1421
BR	H09_BR3.CEL_call_code	19	36641	1267410	1230.77	793
BR	H09_BR3.CEL_call_code	21	276814	8325396	8048.58	6003
BR	H09_BR3.CEL_call_code	22	34091	1288386	1254.3	171
BR	H09_BR3.CEL_call_code	22	1327973	5425799	4097.83	2254
BR	H09_BR3.CEL_call_code	22	6517528	10722828	4205.3	2948
BR	H09_BR3.CEL_call_code	23	2610433	4059386	1448.95	1118
BR	H09_BR3.CEL_call_code	24	1302861	2500575	1197.71	915
BR	H09_BR3.CEL_call_code	24	2869707	4088495	1218.79	977
BR	H09_BR3.CEL_call_code	26	5066697	6428177	1361.48	998
BR	H09_BR3.CEL_call_code	30	1138850	2149169	1010.32	587
BR	H09_BR3.CEL_call_code	30	3065935	4610592	1544.66	776
BR	H10_BR11.CEL_call_code	1	1307414	2829498	1522.09	1021
BR	H10_BR11.CEL_call_code	1	10981949	12131164	1149.22	698
BR	H10_BR11.CEL_call_code	1	41235190	44988092	3752.9	2414
BR	H10_BR11.CEL_call_code	1	45621040	65070439	19449.4	12450
BR	H10_BR11.CEL_call_code	1	65089231	71509383	6420.15	2850
BR	H10_BR11.CEL_call_code	1	73065660	82678040	9612.38	3772
BR	H10_BR11.CEL_call_code	1	85831470	88328673	2497.2	1523
BR	H10_BR11.CEL_call_code	1	88395485	92363177	3967.69	2570
BR	H10_BR11.CEL_call_code	1	92377896	99901852	7523.96	4183
BR	H10_BR11.CEL_call_code	1	100270465	109826706	9556.24	6561
BR	H10_BR11.CEL_call_code	1	112388611	113922694	1534.08	1184
BR	H10_BR11.CEL_call_code	1	118686485	119884697	1198.21	830
BR	H10_BR11.CEL_call_code	1	134959380	151765841	16806.5	9248
BR	H10_BR11.CEL_call_code	1	151823383	153538400	1715.02	627
BR	H10_BR11.CEL_call_code	1	153598824	158445308	4846.48	3056
BR	H10_BR11.CEL_call_code	1	158464454	166556758	8092.31	5077
BR	H10_BR11.CEL_call_code	1	166614401	170848437	4234.04	2851
BR	H10_BR11.CEL_call_code	1	172344505	179155409	6810.9	3382
BR	H10_BR11.CEL_call_code	1	179351424	182927554	3576.13	1780
BR	H10_BR11.CEL_call_code	1	184386818	186029401	1642.58	1071
BR	H10_BR11.CEL_call_code	1	187115945	188944797	1828.85	818
BR	H10_BR11.CEL_call_code	2	3717933	8662674	4944.74	3381
BR	H10_BR11.CEL_call_code	2	39275527	40781468	1505.94	1105
BR	H10_BR11.CEL_call_code	2	47776446	49113376	1336.93	955
BR	H10_BR11.CEL_call_code	2	54139971	56765577	2625.61	1361
BR	H10_BR11.CEL_call_code	2	59386119	64824104	5437.99	3184
BR	H10_BR11.CEL_call_code	2	64838619	67401574	2562.96	1554
BR	H10_BR11.CEL_call_code	2	105992654	108410301	2417.65	1327
BR	H10_BR11.CEL_call_code	3	187	3564574	3564.39	1537
BR	H10_BR11.CEL_call_code	3	19280402	20379291	1098.89	806
BR	H10_BR11.CEL_call_code	3	20759372	21860719	1101.35	785
BR	H10_BR11.CEL_call_code	3	31705373	32772900	1067.53	331
BR	H10_BR11.CEL_call_code	3	34651096	36291406	1640.31	925
BR	H10_BR11.CEL_call_code	3	37312249	46899185	9586.94	7178
BR	H10_BR11.CEL_call_code	3	46926828	50712814	3785.99	2156
BR	H10_BR11.CEL_call_code	3	51046732	67340788	16294.1	9781
BR	H10_BR11.CEL_call_code	3	67573494	72835427	5261.93	3049
BR	H10_BR11.CEL_call_code	3	72849245	92949238	20100	11378
BR	H10_BR11.CEL_call_code	4	4766383	6251641	1485.26	1229
BR	H10_BR11.CEL_call_code	4	6311318	16191306	9879.99	5766
BR	H10_BR11.CEL_call_code	4	17173297	18777627	1604.33	996
BR	H10_BR11.CEL_call_code	4	21038013	30470191	9432.18	5418
BR	H10_BR11.CEL_call_code	4	33653746	35604815	1951.07	1233
BR	H10_BR11.CEL_call_code	4	40061876	41849276	1787.4	963
BR	H10_BR11.CEL_call_code	4	52793819	55622696	2828.88	1307
BR	H10_BR11.CEL_call_code	4	64223126	66859215	2636.09	2020
BR	H10_BR11.CEL_call_code	5	1011409	2823783	1812.38	1450
BR	H10_BR11.CEL_call_code	5	3912602	12441519	8528.92	4555
BR	H10_BR11.CEL_call_code	5	12453118	19226689	6773.57	4232
BR	H10_BR11.CEL_call_code	5	57714346	59003020	1288.67	955
BR	H10_BR11.CEL_call_code	6	2845	2309130	2306.29	1126
BR	H10_BR11.CEL_call_code	6	20819947	22001929	1181.98	539
BR	H10_BR11.CEL_call_code	6	42446854	47698602	5251.75	2197
BR	H10_BR11.CEL_call_code	6	47738749	50666320	2927.57	884
BR	H10_BR11.CEL_call_code	7	2684	1842380	1839.7	553
BR	H10_BR11.CEL_call_code	7	7834081	14163396	6329.32	2458
BR	H10_BR11.CEL_call_code	7	15892041	16977130	1085.09	356
BR	H10_BR11.CEL_call_code	7	18801292	22871822	4070.53	1214
BR	H10_BR11.CEL_call_code	7	23286745	25945857	2659.11	1123
BR	H10_BR11.CEL_call_code	7	29565657	36285568	6719.91	3063
BR	H10_BR11.CEL_call_code	8	17252	16630808	16613.6	6388
BR	H10_BR11.CEL_call_code	8	16651646	25140275	8488.63	2821
BR	H10_BR11.CEL_call_code	8	26617455	28969596	2352.14	1076
BR	H10_BR11.CEL_call_code	8	31636879	32862969	1226.09	432
BR	H10_BR11.CEL_call_code	8	33456253	34551138	1094.89	642
BR	H10_BR11.CEL_call_code	10	15718	2404027	2388.31	770
BR	H10_BR11.CEL_call_code	10	2432005	22030188	19598.2	7953
BR	H10_BR11.CEL_call_code	10	23225920	25325986	2100.07	783
BR	H10_BR11.CEL_call_code	10	27056776	29203651	2146.88	702
BR	H10_BR11.CEL_call_code	11	2849397	5140053	2290.66	596
BR	H10_BR11.CEL_call_code	11	8794310	9976818	1182.51	1207
BR	H10_BR11.CEL_call_code	12	3431	5882121	5878.69	3672
BR	H10_BR11.CEL_call_code	12	5888772	18776985	12888.2	12323
BR	H10_BR11.CEL_call_code	13	5521789	8340414	2818.63	2565
BR	H10_BR11.CEL_call_code	13	16598993	17710086	1111.09	733
BR	H10_BR11.CEL_call_code	14	13586828	19525229	5938.4	6415
BR	H10_BR11.CEL_call_code	16	669	7291144	7290.48	6858
BR	H10_BR11.CEL_call_code	16	10182354	14873615	4691.26	2876
BR	H10_BR11.CEL_call_code	17	3122578	4275357	1152.78	889
BR	H10_BR11.CEL_call_code	17	6887843	9077747	2189.91	1818
BR	H10_BR11.CEL_call_code	17	9289466	13054091	3764.63	3210
BR	H10_BR11.CEL_call_code	19	34288	1267410	1233.12	794
BR	H10_BR11.CEL_call_code	19	4888104	7829667	2941.56	3001
BR	H10_BR11.CEL_call_code	19	7862273	9495631	1633.36	1200
BR	H10_BR11.CEL_call_code	20	1365913	3811404	2445.49	2334
BR	H10_BR11.CEL_call_code	20	3818659	6071384	2252.73	2190
BR	H10_BR11.CEL_call_code	21	36733	9721790	9685.06	7370
BR	H10_BR11.CEL_call_code	22	50753	1982901	1932.15	422
BR	H10_BR11.CEL_call_code	24	2929527	4088495	1158.97	959
BR	H10_BR11.CEL_call_code	25	6129	5601045	5594.92	3681
BR	H10_BR11.CEL_call_code	26	5269463	6431016	1161.55	835
BR	H10_BR11.CEL_call_code	28	1391944	3210272	1818.33	1248
BR	H10_BR11.CEL_call_code	30	589030	2129835	1540.81	893
BC_IB	A08_TAC_BrCI_003.CEL_call_code	1	1227	1924959	1923.73	1437
BC_IB	A08_TAC_BrCI_003.CEL_call_code	1	1970943	4725320	2754.38	1867
BC_IB	A08_TAC_BrCI_003.CEL_call_code	1	4739117	5980286	1241.17	430
BC_IB	A08_TAC_BrCI_003.CEL_call_code	1	6686997	8815592	2128.6	1277
BC_IB	A08_TAC_BrCI_003.CEL_call_code	1	9460908	10553743	1092.84	737
BC_IB	A08_TAC_BrCI_003.CEL_call_code	1	10572353	12148350	1576	979
BC_IB	A08_TAC_BrCI_003.CEL_call_code	1	12174884	13683539	1508.66	898
BC_IB	A08_TAC_BrCI_003.CEL_call_code	1	13826175	14975269	1149.1	631
BC_IB	A08_TAC_BrCI_003.CEL_call_code	1	17130032	18253428	1123.4	697
BC_IB	A08_TAC_BrCI_003.CEL_call_code	1	19077550	20925785	1848.24	1023
BC_IB	A08_TAC_BrCI_003.CEL_call_code	1	23549709	24658711	1109	610
BC_IB	A08_TAC_BrCI_003.CEL_call_code	1	26635347	27747834	1112.49	676
BC_IB	A08_TAC_BrCI_003.CEL_call_code	1	27759788	29128314	1368.53	963
BC_IB	A08_TAC_BrCI_003.CEL_call_code	1	30335510	31740688	1405.18	825
BC_IB	A08_TAC_BrCI_003.CEL_call_code	1	32780577	36655826	3875.25	2476
BC_IB	A08_TAC_BrCI_003.CEL_call_code	1	40763274	45423499	4660.23	2978
BC_IB	A08_TAC_BrCI_003.CEL_call_code	1	45454219	46933225	1479.01	917
BC_IB	A08_TAC_BrCI_003.CEL_call_code	1	47493855	49881169	2387.32	1312
BC_IB	A08_TAC_BrCI_003.CEL_call_code	1	51675034	53547388	1872.36	1452
BC_IB	A08_TAC_BrCI_003.CEL_call_code	1	53716607	54854871	1138.27	823
BC_IB	A08_TAC_BrCI_003.CEL_call_code	1	54875077	56963644	2088.57	1248
BC_IB	A08_TAC_BrCI_003.CEL_call_code	1	60251997	64064521	3812.53	2698
BC_IB	A08_TAC_BrCI_003.CEL_call_code	1	65541931	67235097	1693.17	1175
BC_IB	A08_TAC_BrCI_003.CEL_call_code	1	69137715	70175814	1038.1	294
BC_IB	A08_TAC_BrCI_003.CEL_call_code	1	72699722	78490284	5790.56	1102
BC_IB	A08_TAC_BrCI_003.CEL_call_code	1	78501883	80577576	2075.69	1367
BC_IB	A08_TAC_BrCI_003.CEL_call_code	1	81194348	83186579	1992.23	1348
BC_IB	A08_TAC_BrCI_003.CEL_call_code	1	83203432	84218120	1014.69	737
BC_IB	A08_TAC_BrCI_003.CEL_call_code	1	84233679	85608713	1375.04	842
BC_IB	A08_TAC_BrCI_003.CEL_call_code	1	85692967	87320270	1627.3	918
BC_IB	A08_TAC_BrCI_003.CEL_call_code	1	89114515	91418980	2304.47	1527
BC_IB	A08_TAC_BrCI_003.CEL_call_code	1	94442035	95667554	1225.52	782
BC_IB	A08_TAC_BrCI_003.CEL_call_code	1	95680934	97767272	2086.34	841
BC_IB	A08_TAC_BrCI_003.CEL_call_code	1	99801383	101244648	1443.27	861
BC_IB	A08_TAC_BrCI_003.CEL_call_code	1	101376265	102722495	1346.23	982
BC_IB	A08_TAC_BrCI_003.CEL_call_code	1	102735258	107252201	4516.94	3282
BC_IB	A08_TAC_BrCI_003.CEL_call_code	1	109655372	110949445	1294.07	877
BC_IB	A08_TAC_BrCI_003.CEL_call_code	1	114946826	118481756	3534.93	2372
BC_IB	A08_TAC_BrCI_003.CEL_call_code	1	118827195	120135807	1308.61	862
BC_IB	A08_TAC_BrCI_003.CEL_call_code	1	120152041	121170167	1018.13	688
BC_IB	A08_TAC_BrCI_003.CEL_call_code	1	121214349	123522549	2308.2	1384
BC_IB	A08_TAC_BrCI_003.CEL_call_code	1	124559797	126128589	1568.79	1085
BC_IB	A08_TAC_BrCI_003.CEL_call_code	1	128051782	129814301	1762.52	1319
BC_IB	A08_TAC_BrCI_003.CEL_call_code	1	129905904	131571337	1665.43	1228
BC_IB	A08_TAC_BrCI_003.CEL_call_code	1	131867883	133275743	1407.86	998
BC_IB	A08_TAC_BrCI_003.CEL_call_code	1	133413905	136299312	2885.41	1768
BC_IB	A08_TAC_BrCI_003.CEL_call_code	1	136404579	138006653	1602.08	842
BC_IB	A08_TAC_BrCI_003.CEL_call_code	1	141877292	143674495	1797.2	1217
BC_IB	A08_TAC_BrCI_003.CEL_call_code	1	144647418	146291760	1644.34	912
BC_IB	A08_TAC_BrCI_003.CEL_call_code	1	148012023	150711296	2699.27	1260
BC_IB	A08_TAC_BrCI_003.CEL_call_code	1	152035018	153612614	1577.6	587
BC_IB	A08_TAC_BrCI_003.CEL_call_code	1	162784614	164253264	1468.65	941
BC_IB	A08_TAC_BrCI_003.CEL_call_code	1	173083162	174642958	1559.8	527
BC_IB	A08_TAC_BrCI_003.CEL_call_code	2	16200292	17815803	1615.51	1057
BC_IB	A08_TAC_BrCI_003.CEL_call_code	2	19251099	20983361	1732.26	1068
BC_IB	A08_TAC_BrCI_003.CEL_call_code	2	21068176	23074033	2005.86	1238
BC_IB	A08_TAC_BrCI_003.CEL_call_code	2	23087366	24277320	1189.95	534
BC_IB	A08_TAC_BrCI_003.CEL_call_code	2	24295474	25606784	1311.31	816
BC_IB	A08_TAC_BrCI_003.CEL_call_code	2	28537372	29874172	1336.8	778
BC_IB	A08_TAC_BrCI_003.CEL_call_code	2	29896321	33065931	3169.61	1570
BC_IB	A08_TAC_BrCI_003.CEL_call_code	2	33116010	34166023	1050.01	499
BC_IB	A08_TAC_BrCI_003.CEL_call_code	2	36972147	38131900	1159.75	853
BC_IB	A08_TAC_BrCI_003.CEL_call_code	2	38167263	44694584	6527.32	4860
BC_IB	A08_TAC_BrCI_003.CEL_call_code	2	45948498	47142684	1194.19	829
BC_IB	A08_TAC_BrCI_003.CEL_call_code	2	50726313	52370600	1644.29	660
BC_IB	A08_TAC_BrCI_003.CEL_call_code	2	54717682	56870779	2153.1	1149
BC_IB	A08_TAC_BrCI_003.CEL_call_code	2	60959950	62044149	1084.2	739
BC_IB	A08_TAC_BrCI_003.CEL_call_code	2	62858174	66350655	3492.48	1752
BC_IB	A08_TAC_BrCI_003.CEL_call_code	2	66359945	68217583	1857.64	1267
BC_IB	A08_TAC_BrCI_003.CEL_call_code	2	69423209	71271323	1848.12	1065
BC_IB	A08_TAC_BrCI_003.CEL_call_code	2	72254500	75476126	3221.63	1321
BC_IB	A08_TAC_BrCI_003.CEL_call_code	2	75492455	78781226	3288.77	1940
BC_IB	A08_TAC_BrCI_003.CEL_call_code	2	86991388	88060488	1069.1	581
BC_IB	A08_TAC_BrCI_003.CEL_call_code	2	103899385	105368267	1468.88	891
BC_IB	A08_TAC_BrCI_003.CEL_call_code	3	2588674	3898993	1310.32	872
BC_IB	A08_TAC_BrCI_003.CEL_call_code	3	4734123	10454031	5719.91	3885
BC_IB	A08_TAC_BrCI_003.CEL_call_code	3	12499406	15328672	2829.27	1697
BC_IB	A08_TAC_BrCI_003.CEL_call_code	3	22137302	24223840	2086.54	762
BC_IB	A08_TAC_BrCI_003.CEL_call_code	3	25776525	26881565	1105.04	549
BC_IB	A08_TAC_BrCI_003.CEL_call_code	3	29109988	31582243	2472.26	1769
BC_IB	A08_TAC_BrCI_003.CEL_call_code	3	31600028	35567723	3967.7	1894
BC_IB	A08_TAC_BrCI_003.CEL_call_code	3	59501695	60606807	1105.11	757
BC_IB	A08_TAC_BrCI_003.CEL_call_code	3	62268566	63528609	1260.04	344
BC_IB	A08_TAC_BrCI_003.CEL_call_code	3	63633686	64792491	1158.81	579
BC_IB	A08_TAC_BrCI_003.CEL_call_code	3	65874053	67252589	1378.54	878
BC_IB	A08_TAC_BrCI_003.CEL_call_code	3	67701900	68878105	1176.21	741
BC_IB	A08_TAC_BrCI_003.CEL_call_code	3	70034422	73268122	3233.7	1901
BC_IB	A08_TAC_BrCI_003.CEL_call_code	3	73277444	74462752	1185.31	885
BC_IB	A08_TAC_BrCI_003.CEL_call_code	3	77486022	79468436	1982.41	1190
BC_IB	A08_TAC_BrCI_003.CEL_call_code	3	79514702	80595809	1081.11	797
BC_IB	A08_TAC_BrCI_003.CEL_call_code	3	81133809	83441747	2307.94	1485
BC_IB	A08_TAC_BrCI_003.CEL_call_code	3	83472368	85498983	2026.62	1052
BC_IB	A08_TAC_BrCI_003.CEL_call_code	3	85514756	87029711	1514.96	504
BC_IB	A08_TAC_BrCI_003.CEL_call_code	3	87785717	89119467	1333.75	806
BC_IB	A08_TAC_BrCI_003.CEL_call_code	3	89739164	91069552	1330.39	272
BC_IB	A08_TAC_BrCI_003.CEL_call_code	3	91092456	92151922	1059.47	569
BC_IB	A08_TAC_BrCI_003.CEL_call_code	4	144484	1218867	1074.38	486
BC_IB	A08_TAC_BrCI_003.CEL_call_code	4	1339192	2711720	1372.53	454
BC_IB	A08_TAC_BrCI_003.CEL_call_code	4	8377842	12877118	4499.28	2272
BC_IB	A08_TAC_BrCI_003.CEL_call_code	4	15982471	17288200	1305.73	1032
BC_IB	A08_TAC_BrCI_003.CEL_call_code	4	17292442	19440783	2148.34	1471
BC_IB	A08_TAC_BrCI_003.CEL_call_code	4	19451720	21736271	2284.55	1427
BC_IB	A08_TAC_BrCI_003.CEL_call_code	4	23040453	25623772	2583.32	769
BC_IB	A08_TAC_BrCI_003.CEL_call_code	4	28729360	29748870	1019.51	708
BC_IB	A08_TAC_BrCI_003.CEL_call_code	4	30406438	31546031	1139.59	825
BC_IB	A08_TAC_BrCI_003.CEL_call_code	4	32490465	33724740	1234.28	728
BC_IB	A08_TAC_BrCI_003.CEL_call_code	4	49920225	50938439	1018.22	348
BC_IB	A08_TAC_BrCI_003.CEL_call_code	4	50951872	52883834	1931.96	629
BC_IB	A08_TAC_BrCI_003.CEL_call_code	4	55276740	57094192	1817.45	924
BC_IB	A08_TAC_BrCI_003.CEL_call_code	4	57107002	60003968	2896.97	2148
BC_IB	A08_TAC_BrCI_003.CEL_call_code	4	60872436	62396221	1523.79	1143
BC_IB	A08_TAC_BrCI_003.CEL_call_code	4	62438663	63607645	1168.98	904
BC_IB	A08_TAC_BrCI_003.CEL_call_code	4	65095211	66728750	1633.54	1192
BC_IB	A08_TAC_BrCI_003.CEL_call_code	5	3421438	5695209	2273.77	1408
BC_IB	A08_TAC_BrCI_003.CEL_call_code	5	12110264	13380952	1270.69	695
BC_IB	A08_TAC_BrCI_003.CEL_call_code	5	24667532	27947743	3280.21	2405
BC_IB	A08_TAC_BrCI_003.CEL_call_code	5	29671221	31031946	1360.73	867
BC_IB	A08_TAC_BrCI_003.CEL_call_code	5	32050554	33160265	1109.71	719
BC_IB	A08_TAC_BrCI_003.CEL_call_code	5	33171404	35961926	2790.52	1645
BC_IB	A08_TAC_BrCI_003.CEL_call_code	6	2845	1850678	1847.83	909
BC_IB	A08_TAC_BrCI_003.CEL_call_code	6	1994242	3514817	1520.58	690
BC_IB	A08_TAC_BrCI_003.CEL_call_code	6	30054843	31637957	1583.12	747
BC_IB	A08_TAC_BrCI_003.CEL_call_code	6	32682143	35913808	3231.67	1383
BC_IB	A08_TAC_BrCI_003.CEL_call_code	6	35993243	37383056	1389.81	461
BC_IB	A08_TAC_BrCI_003.CEL_call_code	6	37410654	38980702	1570.05	723
BC_IB	A08_TAC_BrCI_003.CEL_call_code	6	39031005	40605434	1574.43	662
BC_IB	A08_TAC_BrCI_003.CEL_call_code	6	40676281	43560310	2884.03	1259
BC_IB	A08_TAC_BrCI_003.CEL_call_code	6	43854697	47644010	3789.31	1623
BC_IB	A08_TAC_BrCI_003.CEL_call_code	6	47738749	49467640	1728.89	590
BC_IB	A08_TAC_BrCI_003.CEL_call_code	6	49507422	50666320	1158.9	285
BC_IB	A08_TAC_BrCI_003.CEL_call_code	7	129809	1235061	1105.25	341
BC_IB	A08_TAC_BrCI_003.CEL_call_code	7	4392737	6295201	1902.46	905
BC_IB	A08_TAC_BrCI_003.CEL_call_code	7	7898960	10190423	2291.46	869
BC_IB	A08_TAC_BrCI_003.CEL_call_code	7	10217724	12868850	2651.13	956
BC_IB	A08_TAC_BrCI_003.CEL_call_code	7	12895513	14536760	1641.25	743
BC_IB	A08_TAC_BrCI_003.CEL_call_code	7	14554588	16068000	1513.41	651
BC_IB	A08_TAC_BrCI_003.CEL_call_code	7	16696196	18095654	1399.46	579
BC_IB	A08_TAC_BrCI_003.CEL_call_code	7	18452897	19534573	1081.68	253
BC_IB	A08_TAC_BrCI_003.CEL_call_code	7	21124325	22253837	1129.51	393
BC_IB	A08_TAC_BrCI_003.CEL_call_code	7	23239095	26423324	3184.23	1342
BC_IB	A08_TAC_BrCI_003.CEL_call_code	7	27656553	28684748	1028.2	421
BC_IB	A08_TAC_BrCI_003.CEL_call_code	7	34916864	36285568	1368.7	779
BC_IB	A08_TAC_BrCI_003.CEL_call_code	8	32885900	34699940	1814.04	995
BC_IB	A08_TAC_BrCI_003.CEL_call_code	9	1290940	3044893	1753.95	779
BC_IB	A08_TAC_BrCI_003.CEL_call_code	10	2031348	5188766	3157.42	1044
BC_IB	A08_TAC_BrCI_003.CEL_call_code	10	5213862	6980903	1767.04	801
BC_IB	A08_TAC_BrCI_003.CEL_call_code	10	7000548	8564231	1563.68	735
BC_IB	A08_TAC_BrCI_003.CEL_call_code	10	9585558	13179209	3593.65	1582
BC_IB	A08_TAC_BrCI_003.CEL_call_code	10	14215690	15970490	1754.8	550
BC_IB	A08_TAC_BrCI_003.CEL_call_code	10	15991664	18281616	2289.95	869
BC_IB	A08_TAC_BrCI_003.CEL_call_code	10	18298003	21474694	3176.69	1385
BC_IB	A08_TAC_BrCI_003.CEL_call_code	10	21616000	24530101	2914.1	1297
BC_IB	A08_TAC_BrCI_003.CEL_call_code	10	24712482	29203651	4491.17	1622
BC_IB	A08_TAC_BrCI_003.CEL_call_code	11	3189704	6671257	3481.55	1145
BC_IB	A08_TAC_BrCI_003.CEL_call_code	11	6679685	8116617	1436.93	1330
BC_IB	A08_TAC_BrCI_003.CEL_call_code	11	8126096	9361722	1235.63	1143
BC_IB	A08_TAC_BrCI_003.CEL_call_code	11	12484184	15464323	2980.14	2578
BC_IB	A08_TAC_BrCI_003.CEL_call_code	11	16424681	18105400	1680.72	1594
BC_IB	A08_TAC_BrCI_003.CEL_call_code	11	18708984	20084507	1375.52	1538
BC_IB	A08_TAC_BrCI_003.CEL_call_code	11	20115260	21292701	1177.44	831
BC_IB	A08_TAC_BrCI_003.CEL_call_code	12	3431	2847263	2843.83	941
BC_IB	A08_TAC_BrCI_003.CEL_call_code	12	2869631	5113239	2243.61	2004
BC_IB	A08_TAC_BrCI_003.CEL_call_code	12	6454370	8117820	1663.45	559
BC_IB	A08_TAC_BrCI_003.CEL_call_code	12	8260480	10055066	1794.59	2138
BC_IB	A08_TAC_BrCI_003.CEL_call_code	12	16394752	19579194	3184.44	2857
BC_IB	A08_TAC_BrCI_003.CEL_call_code	13	10196330	12279898	2083.57	1238
BC_IB	A08_TAC_BrCI_003.CEL_call_code	13	12363305	15065070	2701.77	2186
BC_IB	A08_TAC_BrCI_003.CEL_call_code	13	17917038	19134534	1217.5	1317
BC_IB	A08_TAC_BrCI_003.CEL_call_code	14	12654	4288143	4275.49	159
BC_IB	A08_TAC_BrCI_003.CEL_call_code	14	5708276	6907346	1199.07	1044
BC_IB	A08_TAC_BrCI_003.CEL_call_code	14	6962849	8015093	1052.24	1108
BC_IB	A08_TAC_BrCI_003.CEL_call_code	14	8020938	11720012	3699.07	4077
BC_IB	A08_TAC_BrCI_003.CEL_call_code	14	11726962	13537899	1810.94	2087
BC_IB	A08_TAC_BrCI_003.CEL_call_code	14	13543203	14973220	1430.02	1752
BC_IB	A08_TAC_BrCI_003.CEL_call_code	14	14996993	16291068	1294.08	1304
BC_IB	A08_TAC_BrCI_003.CEL_call_code	14	16310838	19525229	3214.39	3380
BC_IB	A08_TAC_BrCI_003.CEL_call_code	15	436099	2046737	1610.64	875
BC_IB	A08_TAC_BrCI_003.CEL_call_code	16	5936222	6936868	1000.65	929
BC_IB	A08_TAC_BrCI_003.CEL_call_code	16	6969818	9301412	2331.59	2031
BC_IB	A08_TAC_BrCI_003.CEL_call_code	16	9328106	10767783	1439.68	1284
BC_IB	A08_TAC_BrCI_003.CEL_call_code	16	11882034	13487905	1605.87	588
BC_IB	A08_TAC_BrCI_003.CEL_call_code	19	7870	1315673	1307.8	875
BC_IB	A08_TAC_BrCI_003.CEL_call_code	19	1362321	4107093	2744.77	2382
BC_IB	A08_TAC_BrCI_003.CEL_call_code	19	4155536	5499878	1344.34	1324
BC_IB	A08_TAC_BrCI_003.CEL_call_code	19	8131814	10210092	2078.28	1453
BC_IB	A08_TAC_BrCI_003.CEL_call_code	20	662605	2594714	1932.11	1252
BC_IB	A08_TAC_BrCI_003.CEL_call_code	20	5677576	7446087	1768.51	1620
BC_IB	A08_TAC_BrCI_003.CEL_call_code	20	7490494	10721387	3230.89	3035
BC_IB	A08_TAC_BrCI_003.CEL_call_code	21	35024	5562884	5527.86	4152
BC_IB	A08_TAC_BrCI_003.CEL_call_code	21	6042507	7421358	1378.85	988
BC_IB	A08_TAC_BrCI_003.CEL_call_code	21	7979408	9331769	1352.36	1100
BC_IB	A08_TAC_BrCI_003.CEL_call_code	22	999	2875111	2874.11	953
BC_IB	A08_TAC_BrCI_003.CEL_call_code	22	10010850	11015363	1004.51	614
BC_IB	A08_TAC_BrCI_003.CEL_call_code	22	11658622	12907941	1249.32	854
BC_IB	A08_TAC_BrCI_003.CEL_call_code	24	2344536	3848742	1504.21	1184
BC_IB	A08_TAC_BrCI_003.CEL_call_code	25	4004621	5601045	1596.42	1004
BC_IB	A08_TAC_BrCI_003.CEL_call_code	26	395948	3925669	3529.72	2622
BC_IB	A08_TAC_BrCI_003.CEL_call_code	26	4043392	5691144	1647.75	1148
BC_IB	A08_TAC_BrCI_003.CEL_call_code	27	111006	1409896	1298.89	801
BC_IB	A08_TAC_BrCI_003.CEL_call_code	30	442	2739486	2739.05	1770
BC_IB	B08_TAC_BrCI_006.CEL_call_code	1	4394472	5667024	1272.55	565
BC_IB	B08_TAC_BrCI_006.CEL_call_code	1	15472400	18011718	2539.32	1650
BC_IB	B08_TAC_BrCI_006.CEL_call_code	1	44337559	46351786	2014.23	1180
BC_IB	B08_TAC_BrCI_006.CEL_call_code	1	46394078	49222797	2828.72	1475
BC_IB	B08_TAC_BrCI_006.CEL_call_code	1	53029085	56348141	3319.06	2255
BC_IB	B08_TAC_BrCI_006.CEL_call_code	1	61655905	62841343	1185.44	869
BC_IB	B08_TAC_BrCI_006.CEL_call_code	1	62859938	64146725	1286.79	897
BC_IB	B08_TAC_BrCI_006.CEL_call_code	1	73723298	78278838	4555.54	790
BC_IB	B08_TAC_BrCI_006.CEL_call_code	1	91145170	92364614	1219.44	822
BC_IB	B08_TAC_BrCI_006.CEL_call_code	1	143199139	148936123	5736.98	3478
BC_IB	B08_TAC_BrCI_006.CEL_call_code	1	149225200	150755606	1530.41	546
BC_IB	B08_TAC_BrCI_006.CEL_call_code	1	153335551	155855521	2519.97	1533
BC_IB	B08_TAC_BrCI_006.CEL_call_code	1	158117821	159805549	1687.73	842
BC_IB	B08_TAC_BrCI_006.CEL_call_code	2	2012091	3455200	1443.11	766
BC_IB	B08_TAC_BrCI_006.CEL_call_code	2	9312818	16644906	7332.09	5052
BC_IB	B08_TAC_BrCI_006.CEL_call_code	2	23104407	24318485	1214.08	560
BC_IB	B08_TAC_BrCI_006.CEL_call_code	2	24332261	26407105	2074.84	1391
BC_IB	B08_TAC_BrCI_006.CEL_call_code	2	34462234	35658143	1195.91	880
BC_IB	B08_TAC_BrCI_006.CEL_call_code	2	42054715	43699110	1644.4	1200
BC_IB	B08_TAC_BrCI_006.CEL_call_code	2	50764277	52099621	1335.35	500
BC_IB	B08_TAC_BrCI_006.CEL_call_code	2	84384358	85822339	1437.98	825
BC_IB	B08_TAC_BrCI_006.CEL_call_code	3	187	2203691	2203.51	760
BC_IB	B08_TAC_BrCI_006.CEL_call_code	3	15316497	16803957	1487.46	835
BC_IB	B08_TAC_BrCI_006.CEL_call_code	3	24768748	38131991	13363.2	8184
BC_IB	B08_TAC_BrCI_006.CEL_call_code	3	38845283	40255046	1409.76	1033
BC_IB	B08_TAC_BrCI_006.CEL_call_code	3	43725652	46635299	2909.65	2285
BC_IB	B08_TAC_BrCI_006.CEL_call_code	3	60868215	69188038	8319.82	4498
BC_IB	B08_TAC_BrCI_006.CEL_call_code	3	69227427	83443343	14215.9	8960
BC_IB	B08_TAC_BrCI_006.CEL_call_code	3	83492805	88054859	4562.06	2218
BC_IB	B08_TAC_BrCI_006.CEL_call_code	3	88076105	92950502	4874.4	2248
BC_IB	B08_TAC_BrCI_006.CEL_call_code	4	144484	1184136	1039.65	485
BC_IB	B08_TAC_BrCI_006.CEL_call_code	4	4127544	11363693	7236.15	4557
BC_IB	B08_TAC_BrCI_006.CEL_call_code	4	38018142	39076043	1057.9	558
BC_IB	B08_TAC_BrCI_006.CEL_call_code	4	39934016	41906627	1972.61	999
BC_IB	B08_TAC_BrCI_006.CEL_call_code	4	41973502	48442039	6468.54	3798
BC_IB	B08_TAC_BrCI_006.CEL_call_code	4	48469556	53745827	5276.27	1929
BC_IB	B08_TAC_BrCI_006.CEL_call_code	4	53790171	55047578	1257.41	574
BC_IB	B08_TAC_BrCI_006.CEL_call_code	4	55276740	57098310	1821.57	927
BC_IB	B08_TAC_BrCI_006.CEL_call_code	4	57108475	62092492	4984.02	3648
BC_IB	B08_TAC_BrCI_006.CEL_call_code	4	62104413	63741819	1637.41	1255
BC_IB	B08_TAC_BrCI_006.CEL_call_code	4	65576458	70656418	5079.96	4054
BC_IB	B08_TAC_BrCI_006.CEL_call_code	5	27741486	31605276	3863.79	2595
BC_IB	B08_TAC_BrCI_006.CEL_call_code	5	31871689	33057987	1186.3	783
BC_IB	B08_TAC_BrCI_006.CEL_call_code	5	45135390	47163535	2028.15	1290
BC_IB	B08_TAC_BrCI_006.CEL_call_code	6	3532771	6385054	2852.28	1225
BC_IB	B08_TAC_BrCI_006.CEL_call_code	6	6401625	8139470	1737.85	733
BC_IB	B08_TAC_BrCI_006.CEL_call_code	6	8197756	18502857	10305.1	4093
BC_IB	B08_TAC_BrCI_006.CEL_call_code	6	24327102	26170206	1843.11	506
BC_IB	B08_TAC_BrCI_006.CEL_call_code	6	40713956	41714572	1000.62	473
BC_IB	B08_TAC_BrCI_006.CEL_call_code	6	47777393	50666320	2888.93	878
BC_IB	B08_TAC_BrCI_006.CEL_call_code	7	2684	2509321	2506.64	830
BC_IB	B08_TAC_BrCI_006.CEL_call_code	7	5908343	12055887	6147.55	2376
BC_IB	B08_TAC_BrCI_006.CEL_call_code	7	18644612	20279727	1635.12	375
BC_IB	B08_TAC_BrCI_006.CEL_call_code	8	7258405	8422718	1164.31	499
BC_IB	B08_TAC_BrCI_006.CEL_call_code	9	1918907	3070203	1151.3	488
BC_IB	B08_TAC_BrCI_006.CEL_call_code	10	15718	3800842	3785.12	1154
BC_IB	B08_TAC_BrCI_006.CEL_call_code	10	12169478	14290629	2121.15	847
BC_IB	B08_TAC_BrCI_006.CEL_call_code	10	17428992	26974307	9545.32	4119
BC_IB	B08_TAC_BrCI_006.CEL_call_code	11	18783728	21120478	2336.75	2247
BC_IB	B08_TAC_BrCI_006.CEL_call_code	11	21304449	22565902	1261.45	1315
BC_IB	B08_TAC_BrCI_006.CEL_call_code	12	3431	2331994	2328.56	307
BC_IB	B08_TAC_BrCI_006.CEL_call_code	12	6696575	8359281	1662.71	464
BC_IB	B08_TAC_BrCI_006.CEL_call_code	15	428380	2207566	1779.19	980
BC_IB	B08_TAC_BrCI_006.CEL_call_code	16	6627514	9127661	2500.15	2164
BC_IB	B08_TAC_BrCI_006.CEL_call_code	19	6135822	10291474	4155.65	3417
BC_IB	B08_TAC_BrCI_006.CEL_call_code	22	999	2611551	2610.55	824
BC_IB	B08_TAC_BrCI_006.CEL_call_code	22	3036867	5378912	2342.05	1314
BC_IB	B08_TAC_BrCI_006.CEL_call_code	23	4066244	6674501	2608.26	1827
BC_IB	B08_TAC_BrCI_006.CEL_call_code	26	2577355	5994884	3417.53	2456
BC_IB	B08_TAC_BrCI_006.CEL_call_code	28	2853217	4016915	1163.7	782
BC_IB	C08_TAC_BrCI_008.CEL_call_code	1	8258234	9295031	1036.8	437
BC_IB	C08_TAC_BrCI_008.CEL_call_code	1	11213454	16139648	4926.19	2995
BC_IB	C08_TAC_BrCI_008.CEL_call_code	1	31473981	32522500	1048.52	695
BC_IB	C08_TAC_BrCI_008.CEL_call_code	1	34755236	41954214	7198.98	4211
BC_IB	C08_TAC_BrCI_008.CEL_call_code	1	57838398	59006498	1168.1	525
BC_IB	C08_TAC_BrCI_008.CEL_call_code	1	73693670	78884175	5190.51	1201
BC_IB	C08_TAC_BrCI_008.CEL_call_code	1	95150210	96206091	1055.88	674
BC_IB	C08_TAC_BrCI_008.CEL_call_code	1	112759471	114845358	2085.89	1347
BC_IB	C08_TAC_BrCI_008.CEL_call_code	1	115073125	118103364	3030.24	2038
BC_IB	C08_TAC_BrCI_008.CEL_call_code	1	118297399	119681790	1384.39	1004
BC_IB	C08_TAC_BrCI_008.CEL_call_code	1	120249569	123348521	3098.95	1915
BC_IB	C08_TAC_BrCI_008.CEL_call_code	1	124746106	126043885	1297.78	916
BC_IB	C08_TAC_BrCI_008.CEL_call_code	1	126403535	127526304	1122.77	857
BC_IB	C08_TAC_BrCI_008.CEL_call_code	1	154674217	156519004	1844.79	1234
BC_IB	C08_TAC_BrCI_008.CEL_call_code	1	158465270	159806487	1341.22	668
BC_IB	C08_TAC_BrCI_008.CEL_call_code	1	174441939	176480810	2038.87	897
BC_IB	C08_TAC_BrCI_008.CEL_call_code	2	2360000	3455200	1095.2	577
BC_IB	C08_TAC_BrCI_008.CEL_call_code	2	4249852	5286909	1037.06	705
BC_IB	C08_TAC_BrCI_008.CEL_call_code	2	5300616	7464728	2164.11	1466
BC_IB	C08_TAC_BrCI_008.CEL_call_code	2	7585308	9426822	1841.52	1351
BC_IB	C08_TAC_BrCI_008.CEL_call_code	2	26225212	28973574	2748.36	1825
BC_IB	C08_TAC_BrCI_008.CEL_call_code	2	35682006	36901612	1219.61	865
BC_IB	C08_TAC_BrCI_008.CEL_call_code	2	37281666	46092212	8810.55	6500
BC_IB	C08_TAC_BrCI_008.CEL_call_code	2	46109901	56854626	10744.7	6141
BC_IB	C08_TAC_BrCI_008.CEL_call_code	2	57116755	58448671	1331.92	675
BC_IB	C08_TAC_BrCI_008.CEL_call_code	2	58501353	64807590	6306.24	3475
BC_IB	C08_TAC_BrCI_008.CEL_call_code	2	64826747	68673960	3847.21	2337
BC_IB	C08_TAC_BrCI_008.CEL_call_code	2	68724515	71557582	2833.07	1574
BC_IB	C08_TAC_BrCI_008.CEL_call_code	2	71958787	75430581	3471.8	1495
BC_IB	C08_TAC_BrCI_008.CEL_call_code	2	77264707	78332113	1067.41	615
BC_IB	C08_TAC_BrCI_008.CEL_call_code	2	84384358	85822339	1437.98	825
BC_IB	C08_TAC_BrCI_008.CEL_call_code	2	85836567	86904680	1068.11	751
BC_IB	C08_TAC_BrCI_008.CEL_call_code	2	99925011	101241620	1316.61	938
BC_IB	C08_TAC_BrCI_008.CEL_call_code	3	10502306	18374829	7872.52	4786
BC_IB	C08_TAC_BrCI_008.CEL_call_code	3	20738475	24978679	4240.2	2251
BC_IB	C08_TAC_BrCI_008.CEL_call_code	3	74402596	76070906	1668.31	927
BC_IB	C08_TAC_BrCI_008.CEL_call_code	3	78147930	80402195	2254.27	1427
BC_IB	C08_TAC_BrCI_008.CEL_call_code	3	80481290	82698453	2217.16	1536
BC_IB	C08_TAC_BrCI_008.CEL_call_code	3	85244382	90854226	5609.85	2380
BC_IB	C08_TAC_BrCI_008.CEL_call_code	4	144484	6652514	6508.03	3665
BC_IB	C08_TAC_BrCI_008.CEL_call_code	4	24120710	25825710	1705	498
BC_IB	C08_TAC_BrCI_008.CEL_call_code	4	25908865	27377843	1468.98	878
BC_IB	C08_TAC_BrCI_008.CEL_call_code	4	35320869	36392564	1071.7	786
BC_IB	C08_TAC_BrCI_008.CEL_call_code	4	37905886	39107429	1201.54	637
BC_IB	C08_TAC_BrCI_008.CEL_call_code	4	42844340	44029313	1184.97	621
BC_IB	C08_TAC_BrCI_008.CEL_call_code	4	45143031	50661799	5518.77	2591
BC_IB	C08_TAC_BrCI_008.CEL_call_code	4	52107257	63273125	11165.9	6797
BC_IB	C08_TAC_BrCI_008.CEL_call_code	4	63604748	64964605	1359.86	1088
BC_IB	C08_TAC_BrCI_008.CEL_call_code	4	66125735	68488555	2362.82	1691
BC_IB	C08_TAC_BrCI_008.CEL_call_code	4	68526837	70145546	1618.71	1220
BC_IB	C08_TAC_BrCI_008.CEL_call_code	5	14488712	15887598	1398.89	1058
BC_IB	C08_TAC_BrCI_008.CEL_call_code	5	42599445	43872423	1272.98	630
BC_IB	C08_TAC_BrCI_008.CEL_call_code	6	2845	4771783	4768.94	2150
BC_IB	C08_TAC_BrCI_008.CEL_call_code	6	23879310	24937610	1058.3	168
BC_IB	C08_TAC_BrCI_008.CEL_call_code	6	32213441	33415515	1202.08	468
BC_IB	C08_TAC_BrCI_008.CEL_call_code	6	36669371	47651111	10981.7	4725
BC_IB	C08_TAC_BrCI_008.CEL_call_code	6	47734456	50666320	2931.86	886
BC_IB	C08_TAC_BrCI_008.CEL_call_code	7	2684	1876935	1874.25	566
BC_IB	C08_TAC_BrCI_008.CEL_call_code	7	7248827	12494049	5245.22	1956
BC_IB	C08_TAC_BrCI_008.CEL_call_code	7	13742040	15767990	2025.95	882
BC_IB	C08_TAC_BrCI_008.CEL_call_code	7	20131064	21494410	1363.35	475
BC_IB	C08_TAC_BrCI_008.CEL_call_code	8	17252	7464137	7446.89	2401
BC_IB	C08_TAC_BrCI_008.CEL_call_code	8	7522068	9773604	2251.54	960
BC_IB	C08_TAC_BrCI_008.CEL_call_code	8	9795791	16630808	6835.02	2995
BC_IB	C08_TAC_BrCI_008.CEL_call_code	8	16651646	21686882	5035.24	1531
BC_IB	C08_TAC_BrCI_008.CEL_call_code	9	1986021	3082772	1096.75	466
BC_IB	C08_TAC_BrCI_008.CEL_call_code	9	11689672	15086612	3396.94	892
BC_IB	C08_TAC_BrCI_008.CEL_call_code	9	15162119	16937421	1775.3	223
BC_IB	C08_TAC_BrCI_008.CEL_call_code	10	2802290	4048642	1246.35	376
BC_IB	C08_TAC_BrCI_008.CEL_call_code	10	4671083	6886319	2215.24	977
BC_IB	C08_TAC_BrCI_008.CEL_call_code	10	17542312	25381881	7839.57	3359
BC_IB	C08_TAC_BrCI_008.CEL_call_code	11	924	1085816	1084.89	712
BC_IB	C08_TAC_BrCI_008.CEL_call_code	11	7897353	12583950	4686.6	4128
BC_IB	C08_TAC_BrCI_008.CEL_call_code	11	19018442	21061583	2043.14	2113
BC_IB	C08_TAC_BrCI_008.CEL_call_code	11	21259734	23642045	2382.31	2451
BC_IB	C08_TAC_BrCI_008.CEL_call_code	12	3431	14136843	14133.4	11213
BC_IB	C08_TAC_BrCI_008.CEL_call_code	12	14802434	16178985	1376.55	1281
BC_IB	C08_TAC_BrCI_008.CEL_call_code	13	2977526	12293522	9316	7392
BC_IB	C08_TAC_BrCI_008.CEL_call_code	13	16570871	17764047	1193.18	790
BC_IB	C08_TAC_BrCI_008.CEL_call_code	14	883750	5249535	4365.79	824
BC_IB	C08_TAC_BrCI_008.CEL_call_code	14	9163954	11064892	1900.94	2072
BC_IB	C08_TAC_BrCI_008.CEL_call_code	15	3633	4799375	4795.74	3271
BC_IB	C08_TAC_BrCI_008.CEL_call_code	15	4810693	9690034	4879.34	4585
BC_IB	C08_TAC_BrCI_008.CEL_call_code	16	11065918	13453374	2387.46	1243
BC_IB	C08_TAC_BrCI_008.CEL_call_code	17	23197	1675197	1652	1528
BC_IB	C08_TAC_BrCI_008.CEL_call_code	17	3145182	5937619	2792.44	2247
BC_IB	C08_TAC_BrCI_008.CEL_call_code	17	9288515	11282609	1994.1	1598
BC_IB	C08_TAC_BrCI_008.CEL_call_code	17	11469198	13054091	1584.89	1452
BC_IB	C08_TAC_BrCI_008.CEL_call_code	19	585178	4104285	3519.11	3007
BC_IB	C08_TAC_BrCI_008.CEL_call_code	19	4934444	6634382	1699.94	1764
BC_IB	C08_TAC_BrCI_008.CEL_call_code	19	9123245	10291474	1168.23	791
BC_IB	C08_TAC_BrCI_008.CEL_call_code	21	6916521	9721790	2805.27	2310
BC_IB	C08_TAC_BrCI_008.CEL_call_code	22	999	4621725	4620.73	1942
BC_IB	C08_TAC_BrCI_008.CEL_call_code	22	6988101	11940987	4952.89	3511
BC_IB	C08_TAC_BrCI_008.CEL_call_code	23	4067390	6407100	2339.71	1570
BC_IB	C08_TAC_BrCI_008.CEL_call_code	24	2896435	4088495	1192.06	964
BC_IB	C08_TAC_BrCI_008.CEL_call_code	26	1911579	5353524	3441.95	2455
BC_IB	C08_TAC_BrCI_008.CEL_call_code	28	99756	2760234	2660.48	1932
BC_IB	C08_TAC_BrCI_008.CEL_call_code	28	3417956	4989874	1571.92	908
BC_IB	C08_TAC_BrCI_008.CEL_call_code	29	1262908	2984204	1721.3	1126
BC_IB	G07_TAC_BrCI_001.CEL_call_code	1	9013360	10380850	1367.49	959
BC_IB	G07_TAC_BrCI_001.CEL_call_code	1	15534339	17691471	2157.13	1420
BC_IB	G07_TAC_BrCI_001.CEL_call_code	1	18067353	19319784	1252.43	863
BC_IB	G07_TAC_BrCI_001.CEL_call_code	1	30170899	31185419	1014.52	609
BC_IB	G07_TAC_BrCI_001.CEL_call_code	1	32493480	35896195	3402.72	2239
BC_IB	G07_TAC_BrCI_001.CEL_call_code	1	35925928	39653884	3727.96	2167
BC_IB	G07_TAC_BrCI_001.CEL_call_code	1	39689605	40746203	1056.6	564
BC_IB	G07_TAC_BrCI_001.CEL_call_code	1	40865786	48692474	7826.69	4759
BC_IB	G07_TAC_BrCI_001.CEL_call_code	1	55809737	57940377	2130.64	1154
BC_IB	G07_TAC_BrCI_001.CEL_call_code	1	57959453	60204257	2244.8	1153
BC_IB	G07_TAC_BrCI_001.CEL_call_code	1	60214231	63080901	2866.67	2062
BC_IB	G07_TAC_BrCI_001.CEL_call_code	1	63532601	65309875	1777.28	1067
BC_IB	G07_TAC_BrCI_001.CEL_call_code	1	65347783	70175814	4828.03	2397
BC_IB	G07_TAC_BrCI_001.CEL_call_code	1	71184469	86245948	15061.5	6899
BC_IB	G07_TAC_BrCI_001.CEL_call_code	1	86851089	90529224	3678.14	2449
BC_IB	G07_TAC_BrCI_001.CEL_call_code	1	90743414	97498758	6755.35	3933
BC_IB	G07_TAC_BrCI_001.CEL_call_code	1	99266354	102614661	3348.31	2160
BC_IB	G07_TAC_BrCI_001.CEL_call_code	1	102630152	109923945	7293.79	5084
BC_IB	G07_TAC_BrCI_001.CEL_call_code	1	109934161	111491291	1557.13	1087
BC_IB	G07_TAC_BrCI_001.CEL_call_code	1	113843062	118820148	4977.09	3209
BC_IB	G07_TAC_BrCI_001.CEL_call_code	1	118834502	124153165	5318.66	3419
BC_IB	G07_TAC_BrCI_001.CEL_call_code	1	124168179	127017755	2849.58	2004
BC_IB	G07_TAC_BrCI_001.CEL_call_code	1	127452293	130120409	2668.12	1958
BC_IB	G07_TAC_BrCI_001.CEL_call_code	1	136767890	139489896	2722.01	1479
BC_IB	G07_TAC_BrCI_001.CEL_call_code	1	141662236	143995290	2333.05	1576
BC_IB	G07_TAC_BrCI_001.CEL_call_code	1	145008019	152095455	7087.44	3467
BC_IB	G07_TAC_BrCI_001.CEL_call_code	1	153339027	155980332	2641.31	1600
BC_IB	G07_TAC_BrCI_001.CEL_call_code	1	155994268	158123746	2129.48	1431
BC_IB	G07_TAC_BrCI_001.CEL_call_code	1	159407099	162750147	3343.05	2271
BC_IB	G07_TAC_BrCI_001.CEL_call_code	1	162781032	165130291	2349.26	1590
BC_IB	G07_TAC_BrCI_001.CEL_call_code	1	166130935	171552091	5421.16	3407
BC_IB	G07_TAC_BrCI_001.CEL_call_code	1	171564862	177475212	5910.35	3078
BC_IB	G07_TAC_BrCI_001.CEL_call_code	1	177488083	179098099	1610.02	829
BC_IB	G07_TAC_BrCI_001.CEL_call_code	1	179163447	181034980	1871.53	773
BC_IB	G07_TAC_BrCI_001.CEL_call_code	1	181044819	186733010	5688.19	3582
BC_IB	G07_TAC_BrCI_001.CEL_call_code	1	186765922	188922669	2156.75	1051
BC_IB	G07_TAC_BrCI_001.CEL_call_code	2	1634	2790930	2789.3	1993
BC_IB	G07_TAC_BrCI_001.CEL_call_code	2	2808053	8662674	5854.62	3885
BC_IB	G07_TAC_BrCI_001.CEL_call_code	2	12034279	17792379	5758.1	3969
BC_IB	G07_TAC_BrCI_001.CEL_call_code	2	28214163	29517669	1303.51	795
BC_IB	G07_TAC_BrCI_001.CEL_call_code	2	33545947	34577401	1031.45	556
BC_IB	G07_TAC_BrCI_001.CEL_call_code	2	42495352	43949207	1453.86	1054
BC_IB	G07_TAC_BrCI_001.CEL_call_code	2	51373447	52437659	1064.21	445
BC_IB	G07_TAC_BrCI_001.CEL_call_code	2	67341322	68582645	1241.32	770
BC_IB	G07_TAC_BrCI_001.CEL_call_code	2	69406817	70592866	1186.05	718
BC_IB	G07_TAC_BrCI_001.CEL_call_code	2	71571915	72940826	1368.91	817
BC_IB	G07_TAC_BrCI_001.CEL_call_code	2	72956274	74827119	1870.85	606
BC_IB	G07_TAC_BrCI_001.CEL_call_code	2	75012976	79053616	4040.64	2292
BC_IB	G07_TAC_BrCI_001.CEL_call_code	2	79138522	83417250	4278.73	1722
BC_IB	G07_TAC_BrCI_001.CEL_call_code	2	83497963	86818358	3320.4	1916
BC_IB	G07_TAC_BrCI_001.CEL_call_code	2	86933638	88550020	1616.38	997
BC_IB	G07_TAC_BrCI_001.CEL_call_code	2	91138922	92554650	1415.73	869
BC_IB	G07_TAC_BrCI_001.CEL_call_code	2	92572321	97047438	4475.12	2905
BC_IB	G07_TAC_BrCI_001.CEL_call_code	2	97670793	101579437	3908.64	2466
BC_IB	G07_TAC_BrCI_001.CEL_call_code	3	187	5947312	5947.13	3082
BC_IB	G07_TAC_BrCI_001.CEL_call_code	3	5969207	10985629	5016.42	3453
BC_IB	G07_TAC_BrCI_001.CEL_call_code	3	10998716	15328672	4329.96	2720
BC_IB	G07_TAC_BrCI_001.CEL_call_code	3	21640864	23953173	2312.31	909
BC_IB	G07_TAC_BrCI_001.CEL_call_code	3	23991798	25195957	1204.16	769
BC_IB	G07_TAC_BrCI_001.CEL_call_code	3	25900324	27019309	1118.99	519
BC_IB	G07_TAC_BrCI_001.CEL_call_code	3	27072735	28409215	1336.48	940
BC_IB	G07_TAC_BrCI_001.CEL_call_code	3	29155194	30592553	1437.36	1064
BC_IB	G07_TAC_BrCI_001.CEL_call_code	3	31705373	35061270	3355.9	1630
BC_IB	G07_TAC_BrCI_001.CEL_call_code	3	35082151	37801871	2719.72	1906
BC_IB	G07_TAC_BrCI_001.CEL_call_code	3	37845319	39157622	1312.3	951
BC_IB	G07_TAC_BrCI_001.CEL_call_code	3	45463357	46635299	1171.94	877
BC_IB	G07_TAC_BrCI_001.CEL_call_code	3	51182873	53425448	2242.58	1549
BC_IB	G07_TAC_BrCI_001.CEL_call_code	3	54888007	60718585	5830.58	3667
BC_IB	G07_TAC_BrCI_001.CEL_call_code	3	60803066	65471404	4668.34	2282
BC_IB	G07_TAC_BrCI_001.CEL_call_code	3	65611397	67525999	1914.6	1149
BC_IB	G07_TAC_BrCI_001.CEL_call_code	3	67707026	69133945	1426.92	898
BC_IB	G07_TAC_BrCI_001.CEL_call_code	3	69150794	76866872	7716.08	4684
BC_IB	G07_TAC_BrCI_001.CEL_call_code	3	77010876	80636389	3625.51	2391
BC_IB	G07_TAC_BrCI_001.CEL_call_code	4	1338281	4379870	3041.59	1291
BC_IB	G07_TAC_BrCI_001.CEL_call_code	4	6429289	7602976	1173.69	806
BC_IB	G07_TAC_BrCI_001.CEL_call_code	4	7740906	16043281	8302.38	4661
BC_IB	G07_TAC_BrCI_001.CEL_call_code	4	18381582	20532953	2151.37	1552
BC_IB	G07_TAC_BrCI_001.CEL_call_code	4	21812647	23831030	2018.38	1205
BC_IB	G07_TAC_BrCI_001.CEL_call_code	4	24082286	30529535	6447.25	3796
BC_IB	G07_TAC_BrCI_001.CEL_call_code	4	34451778	35904398	1452.62	928
BC_IB	G07_TAC_BrCI_001.CEL_call_code	4	50735018	52811494	2076.48	716
BC_IB	G07_TAC_BrCI_001.CEL_call_code	4	52826384	55510918	2684.53	1238
BC_IB	G07_TAC_BrCI_001.CEL_call_code	4	55555408	60540722	4985.31	3261
BC_IB	G07_TAC_BrCI_001.CEL_call_code	4	61473887	63607645	2133.76	1571
BC_IB	G07_TAC_BrCI_001.CEL_call_code	4	65095211	66946982	1851.77	1379
BC_IB	G07_TAC_BrCI_001.CEL_call_code	4	67063964	68644326	1580.36	1222
BC_IB	G07_TAC_BrCI_001.CEL_call_code	4	68679459	70653069	1973.61	1735
BC_IB	G07_TAC_BrCI_001.CEL_call_code	5	1900	2741426	2739.53	2108
BC_IB	G07_TAC_BrCI_001.CEL_call_code	5	2899454	5641727	2742.27	1775
BC_IB	G07_TAC_BrCI_001.CEL_call_code	5	6298390	12648253	6349.86	3350
BC_IB	G07_TAC_BrCI_001.CEL_call_code	5	12665121	15750845	3085.72	1793
BC_IB	G07_TAC_BrCI_001.CEL_call_code	5	20279781	21348794	1069.01	807
BC_IB	G07_TAC_BrCI_001.CEL_call_code	5	24667532	42390989	17723.5	9669
BC_IB	G07_TAC_BrCI_001.CEL_call_code	5	43349189	45964348	2615.16	1701
BC_IB	G07_TAC_BrCI_001.CEL_call_code	5	46397268	51994141	5596.87	3743
BC_IB	G07_TAC_BrCI_001.CEL_call_code	5	52005020	55343990	3338.97	2408
BC_IB	G07_TAC_BrCI_001.CEL_call_code	6	156022	1786367	1630.35	780
BC_IB	G07_TAC_BrCI_001.CEL_call_code	6	4087780	15760919	11673.1	4799
BC_IB	G07_TAC_BrCI_001.CEL_call_code	6	15789719	16805360	1015.64	412
BC_IB	G07_TAC_BrCI_001.CEL_call_code	6	17367292	22113244	4745.95	1944
BC_IB	G07_TAC_BrCI_001.CEL_call_code	6	22133658	26277854	4144.2	1230
BC_IB	G07_TAC_BrCI_001.CEL_call_code	6	26780110	30891528	4111.42	1819
BC_IB	G07_TAC_BrCI_001.CEL_call_code	6	37586209	39007710	1421.5	653
BC_IB	G07_TAC_BrCI_001.CEL_call_code	6	39031005	43726920	4695.92	2033
BC_IB	G07_TAC_BrCI_001.CEL_call_code	6	43775279	47651111	3875.83	1658
BC_IB	G07_TAC_BrCI_001.CEL_call_code	6	48119749	50666320	2546.57	731
BC_IB	G07_TAC_BrCI_001.CEL_call_code	7	6057761	9154902	3097.14	1395
BC_IB	G07_TAC_BrCI_001.CEL_call_code	7	23929621	25934471	2004.85	832
BC_IB	G07_TAC_BrCI_001.CEL_call_code	7	28840858	36285568	7444.71	3404
BC_IB	G07_TAC_BrCI_001.CEL_call_code	8	19440972	25789789	6348.82	2291
BC_IB	G07_TAC_BrCI_001.CEL_call_code	8	26097552	34699940	8602.39	3895
BC_IB	G07_TAC_BrCI_001.CEL_call_code	9	1888	1074360	1072.47	654
BC_IB	G07_TAC_BrCI_001.CEL_call_code	9	1143368	3233461	2090.09	915
BC_IB	G07_TAC_BrCI_001.CEL_call_code	9	12345927	13602736	1256.81	368
BC_IB	G07_TAC_BrCI_001.CEL_call_code	10	1112700	3526068	2413.37	688
BC_IB	G07_TAC_BrCI_001.CEL_call_code	10	4144540	6625521	2480.98	1069
BC_IB	G07_TAC_BrCI_001.CEL_call_code	10	6648041	14486346	7838.31	3376
BC_IB	G07_TAC_BrCI_001.CEL_call_code	10	16931074	21474694	4543.62	1923
BC_IB	G07_TAC_BrCI_001.CEL_call_code	10	21616000	25605271	3989.27	1638
BC_IB	G07_TAC_BrCI_001.CEL_call_code	11	1402167	2883902	1481.74	1474
BC_IB	G07_TAC_BrCI_001.CEL_call_code	11	2899230	6690818	3791.59	1392
BC_IB	G07_TAC_BrCI_001.CEL_call_code	11	6704879	9361722	2656.84	2459
BC_IB	G07_TAC_BrCI_001.CEL_call_code	11	13143822	18497771	5353.95	4386
BC_IB	G07_TAC_BrCI_001.CEL_call_code	11	18505165	20125234	1620.07	1817
BC_IB	G07_TAC_BrCI_001.CEL_call_code	11	20137157	22235835	2098.68	1819
BC_IB	G07_TAC_BrCI_001.CEL_call_code	12	3431	8117820	8114.39	4690
BC_IB	G07_TAC_BrCI_001.CEL_call_code	12	8260480	9377671	1117.19	1277
BC_IB	G07_TAC_BrCI_001.CEL_call_code	12	9383733	11282797	1899.07	2087
BC_IB	G07_TAC_BrCI_001.CEL_call_code	12	11288586	14054433	2765.85	3040
BC_IB	G07_TAC_BrCI_001.CEL_call_code	12	16823155	19083676	2260.52	2140
BC_IB	G07_TAC_BrCI_001.CEL_call_code	13	3368	1549324	1545.96	1452
BC_IB	G07_TAC_BrCI_001.CEL_call_code	13	2207288	5712072	3504.78	2809
BC_IB	G07_TAC_BrCI_001.CEL_call_code	13	6220777	15065070	8844.29	6951
BC_IB	G07_TAC_BrCI_001.CEL_call_code	13	15077303	17884017	2806.72	2452
BC_IB	G07_TAC_BrCI_001.CEL_call_code	13	17893683	19134534	1240.85	1339
BC_IB	G07_TAC_BrCI_001.CEL_call_code	14	12654	9575115	9562.46	5456
BC_IB	G07_TAC_BrCI_001.CEL_call_code	14	9581934	14808093	5226.16	5856
BC_IB	G07_TAC_BrCI_001.CEL_call_code	14	14820813	18179509	3358.7	3695
BC_IB	G07_TAC_BrCI_001.CEL_call_code	14	18188286	19525229	1336.94	1210
BC_IB	G07_TAC_BrCI_001.CEL_call_code	15	10333923	11595105	1261.18	1141
BC_IB	G07_TAC_BrCI_001.CEL_call_code	15	12041229	16590531	4549.3	4012
BC_IB	G07_TAC_BrCI_001.CEL_call_code	16	669	2119816	2119.15	2090
BC_IB	G07_TAC_BrCI_001.CEL_call_code	16	2658480	8353659	5695.18	5280
BC_IB	G07_TAC_BrCI_001.CEL_call_code	16	8361753	12347033	3985.28	3330
BC_IB	G07_TAC_BrCI_001.CEL_call_code	16	12361181	14873615	2512.43	1132
BC_IB	G07_TAC_BrCI_001.CEL_call_code	17	6649059	9178275	2529.22	2110
BC_IB	G07_TAC_BrCI_001.CEL_call_code	17	9367232	10904307	1537.08	1246
BC_IB	G07_TAC_BrCI_001.CEL_call_code	19	75708	4107093	4031.39	3263
BC_IB	G07_TAC_BrCI_001.CEL_call_code	19	4121284	6323845	2202.56	2209
BC_IB	G07_TAC_BrCI_001.CEL_call_code	19	7771194	10291474	2520.28	1757
BC_IB	G07_TAC_BrCI_001.CEL_call_code	20	3358	3737719	3734.36	2573
BC_IB	G07_TAC_BrCI_001.CEL_call_code	20	3776391	5153940	1377.55	1373
BC_IB	G07_TAC_BrCI_001.CEL_call_code	20	5172706	7981211	2808.51	2579
BC_IB	G07_TAC_BrCI_001.CEL_call_code	21	15798	3274696	3258.9	2497
BC_IB	G07_TAC_BrCI_001.CEL_call_code	21	3286997	5559741	2272.74	1656
BC_IB	G07_TAC_BrCI_001.CEL_call_code	21	5608503	7397875	1789.37	1305
BC_IB	G07_TAC_BrCI_001.CEL_call_code	21	7413553	9721790	2308.24	1897
BC_IB	G07_TAC_BrCI_001.CEL_call_code	22	999	2875111	2874.11	953
BC_IB	G07_TAC_BrCI_001.CEL_call_code	22	5399916	7000213	1600.3	1237
BC_IB	G07_TAC_BrCI_001.CEL_call_code	22	11606810	13724439	2117.63	1554
BC_IB	G07_TAC_BrCI_001.CEL_call_code	23	1201850	2362932	1161.08	845
BC_IB	G07_TAC_BrCI_001.CEL_call_code	24	75210	1182246	1107.04	827
BC_IB	G07_TAC_BrCI_001.CEL_call_code	24	2272750	4088495	1815.75	1444
BC_IB	G07_TAC_BrCI_001.CEL_call_code	25	695197	5601045	4905.85	3308
BC_IB	G07_TAC_BrCI_001.CEL_call_code	26	7063	6431016	6423.95	4664
BC_IB	G07_TAC_BrCI_001.CEL_call_code	29	527	2516832	2516.31	1867
BC_IB	G07_TAC_BrCI_001.CEL_call_code	30	442	2412053	2411.61	1548
BC_IB	H07_TAC_BrCI_002.CEL_call_code	1	549424	40749632	40200.2	24451
BC_IB	H07_TAC_BrCI_002.CEL_call_code	1	41030098	46933225	5903.13	3736
BC_IB	H07_TAC_BrCI_002.CEL_call_code	1	46948174	48698387	1750.21	907
BC_IB	H07_TAC_BrCI_002.CEL_call_code	1	55738816	58236375	2497.56	1324
BC_IB	H07_TAC_BrCI_002.CEL_call_code	1	63532601	67248575	3715.97	2358
BC_IB	H07_TAC_BrCI_002.CEL_call_code	1	67317431	70175814	2858.38	1081
BC_IB	H07_TAC_BrCI_002.CEL_call_code	1	70202854	71576829	1373.98	321
BC_IB	H07_TAC_BrCI_002.CEL_call_code	1	72005793	88536412	16530.6	7943
BC_IB	H07_TAC_BrCI_002.CEL_call_code	1	88553745	98210088	9656.34	5716
BC_IB	H07_TAC_BrCI_002.CEL_call_code	1	98231468	111489213	13257.7	8901
BC_IB	H07_TAC_BrCI_002.CEL_call_code	1	111508659	113777959	2269.3	1695
BC_IB	H07_TAC_BrCI_002.CEL_call_code	1	113843062	124083972	10240.9	6582
BC_IB	H07_TAC_BrCI_002.CEL_call_code	1	136767890	139489896	2722.01	1479
BC_IB	H07_TAC_BrCI_002.CEL_call_code	1	141391254	166576031	25184.8	14564
BC_IB	H07_TAC_BrCI_002.CEL_call_code	1	166590779	174646080	8055.3	4787
BC_IB	H07_TAC_BrCI_002.CEL_call_code	1	177506571	180007127	2500.56	1106
BC_IB	H07_TAC_BrCI_002.CEL_call_code	2	1634	8662674	8661.04	5887
BC_IB	H07_TAC_BrCI_002.CEL_call_code	2	12034279	16947830	4913.55	3479
BC_IB	H07_TAC_BrCI_002.CEL_call_code	2	18075236	21406710	3331.47	2074
BC_IB	H07_TAC_BrCI_002.CEL_call_code	2	21422117	48663793	27241.7	17858
BC_IB	H07_TAC_BrCI_002.CEL_call_code	2	48674692	50995575	2320.88	1325
BC_IB	H07_TAC_BrCI_002.CEL_call_code	2	51032075	54707299	3675.22	1831
BC_IB	H07_TAC_BrCI_002.CEL_call_code	2	55630038	56849946	1219.91	667
BC_IB	H07_TAC_BrCI_002.CEL_call_code	2	56884438	60563092	3678.66	1751
BC_IB	H07_TAC_BrCI_002.CEL_call_code	2	60956550	68700097	7743.55	4607
BC_IB	H07_TAC_BrCI_002.CEL_call_code	2	69354553	74820673	5466.12	2610
BC_IB	H07_TAC_BrCI_002.CEL_call_code	2	74832479	79053616	4221.14	2379
BC_IB	H07_TAC_BrCI_002.CEL_call_code	2	80732062	82394077	1662.02	1024
BC_IB	H07_TAC_BrCI_002.CEL_call_code	2	83462283	85047285	1585	746
BC_IB	H07_TAC_BrCI_002.CEL_call_code	2	85769479	86905458	1135.98	796
BC_IB	H07_TAC_BrCI_002.CEL_call_code	2	86933638	91404388	4470.75	2820
BC_IB	H07_TAC_BrCI_002.CEL_call_code	2	91497344	92557803	1060.46	663
BC_IB	H07_TAC_BrCI_002.CEL_call_code	2	92572321	97628546	5056.23	3196
BC_IB	H07_TAC_BrCI_002.CEL_call_code	2	97644709	102894892	5250.18	3353
BC_IB	H07_TAC_BrCI_002.CEL_call_code	2	102908498	105863895	2955.4	1778
BC_IB	H07_TAC_BrCI_002.CEL_call_code	2	106213505	107747420	1533.92	865
BC_IB	H07_TAC_BrCI_002.CEL_call_code	3	10708692	15942046	5233.35	3249
BC_IB	H07_TAC_BrCI_002.CEL_call_code	3	21577687	25426484	3848.8	1854
BC_IB	H07_TAC_BrCI_002.CEL_call_code	3	25671048	26929546	1258.5	667
BC_IB	H07_TAC_BrCI_002.CEL_call_code	3	31705373	32909869	1204.5	418
BC_IB	H07_TAC_BrCI_002.CEL_call_code	3	62630308	64221785	1591.48	458
BC_IB	H07_TAC_BrCI_002.CEL_call_code	3	74374646	75870556	1495.91	807
BC_IB	H07_TAC_BrCI_002.CEL_call_code	4	144484	4458311	4313.83	1862
BC_IB	H07_TAC_BrCI_002.CEL_call_code	4	5060932	6366825	1305.89	1067
BC_IB	H07_TAC_BrCI_002.CEL_call_code	4	6426993	8447755	2020.76	1296
BC_IB	H07_TAC_BrCI_002.CEL_call_code	4	8453478	12930859	4477.38	2239
BC_IB	H07_TAC_BrCI_002.CEL_call_code	4	12940328	16044079	3103.75	2042
BC_IB	H07_TAC_BrCI_002.CEL_call_code	4	18381582	20620571	2238.99	1613
BC_IB	H07_TAC_BrCI_002.CEL_call_code	4	21812647	22964024	1151.38	764
BC_IB	H07_TAC_BrCI_002.CEL_call_code	4	23053106	27237067	4183.96	1725
BC_IB	H07_TAC_BrCI_002.CEL_call_code	4	27246243	30529535	3283.29	2462
BC_IB	H07_TAC_BrCI_002.CEL_call_code	4	34367442	35907615	1540.17	973
BC_IB	H07_TAC_BrCI_002.CEL_call_code	4	49919167	53759052	3839.89	1339
BC_IB	H07_TAC_BrCI_002.CEL_call_code	4	53790171	55510918	1720.75	826
BC_IB	H07_TAC_BrCI_002.CEL_call_code	4	55555408	57095542	1540.13	772
BC_IB	H07_TAC_BrCI_002.CEL_call_code	4	57107002	61445419	4338.42	3201
BC_IB	H07_TAC_BrCI_002.CEL_call_code	4	61468256	63272314	1804.06	1328
BC_IB	H07_TAC_BrCI_002.CEL_call_code	4	65095211	66946982	1851.77	1379
BC_IB	H07_TAC_BrCI_002.CEL_call_code	4	67063964	68643536	1579.57	1221
BC_IB	H07_TAC_BrCI_002.CEL_call_code	4	68723882	70653069	1929.19	1706
BC_IB	H07_TAC_BrCI_002.CEL_call_code	5	1183283	6238822	5055.54	3549
BC_IB	H07_TAC_BrCI_002.CEL_call_code	5	7166889	10299785	3132.9	1293
BC_IB	H07_TAC_BrCI_002.CEL_call_code	5	12109528	13381996	1272.47	697
BC_IB	H07_TAC_BrCI_002.CEL_call_code	5	20277421	21348794	1071.37	809
BC_IB	H07_TAC_BrCI_002.CEL_call_code	5	32030995	33502132	1471.14	1006
BC_IB	H07_TAC_BrCI_002.CEL_call_code	5	33729170	34879016	1149.85	601
BC_IB	H07_TAC_BrCI_002.CEL_call_code	6	2845	1786367	1783.52	878
BC_IB	H07_TAC_BrCI_002.CEL_call_code	6	31557460	33944247	2386.79	999
BC_IB	H07_TAC_BrCI_002.CEL_call_code	6	35263184	43752466	8489.28	3550
BC_IB	H07_TAC_BrCI_002.CEL_call_code	6	43775279	47644010	3868.73	1655
BC_IB	H07_TAC_BrCI_002.CEL_call_code	6	47734456	50666320	2931.86	886
BC_IB	H07_TAC_BrCI_002.CEL_call_code	7	7905248	9154902	1249.65	567
BC_IB	H07_TAC_BrCI_002.CEL_call_code	7	23929621	25934471	2004.85	832
BC_IB	H07_TAC_BrCI_002.CEL_call_code	7	32036214	36285568	4249.35	2055
BC_IB	H07_TAC_BrCI_002.CEL_call_code	8	19962103	21346018	1383.92	462
BC_IB	H07_TAC_BrCI_002.CEL_call_code	8	23431301	25436005	2004.7	648
BC_IB	H07_TAC_BrCI_002.CEL_call_code	8	28972165	31882158	2909.99	1223
BC_IB	H07_TAC_BrCI_002.CEL_call_code	8	32885900	34699940	1814.04	995
BC_IB	H07_TAC_BrCI_002.CEL_call_code	9	1768568	3044893	1276.33	555
BC_IB	H07_TAC_BrCI_002.CEL_call_code	9	15293496	16380401	1086.91	154
BC_IB	H07_TAC_BrCI_002.CEL_call_code	10	15718	2374741	2359.02	759
BC_IB	H07_TAC_BrCI_002.CEL_call_code	10	2404027	8041195	5637.17	2236
BC_IB	H07_TAC_BrCI_002.CEL_call_code	10	13094395	15961185	2866.79	935
BC_IB	H07_TAC_BrCI_002.CEL_call_code	10	16174800	20429607	4254.81	1762
BC_IB	H07_TAC_BrCI_002.CEL_call_code	10	20448617	21500741	1052.12	430
BC_IB	H07_TAC_BrCI_002.CEL_call_code	10	21616000	29203651	7587.65	2998
BC_IB	H07_TAC_BrCI_002.CEL_call_code	11	1402167	6664698	5262.53	2843
BC_IB	H07_TAC_BrCI_002.CEL_call_code	11	6672643	9361722	2689.08	2491
BC_IB	H07_TAC_BrCI_002.CEL_call_code	11	12484184	16261163	3776.98	3069
BC_IB	H07_TAC_BrCI_002.CEL_call_code	11	16424681	18873979	2449.3	2447
BC_IB	H07_TAC_BrCI_002.CEL_call_code	11	19017403	23711171	4693.77	4703
BC_IB	H07_TAC_BrCI_002.CEL_call_code	12	3431	8117820	8114.39	4690
BC_IB	H07_TAC_BrCI_002.CEL_call_code	12	8260480	14053202	5792.72	6420
BC_IB	H07_TAC_BrCI_002.CEL_call_code	12	17274227	19579194	2304.97	1914
BC_IB	H07_TAC_BrCI_002.CEL_call_code	13	3368	2191664	2188.3	1971
BC_IB	H07_TAC_BrCI_002.CEL_call_code	13	2207288	6209385	4002.1	3280
BC_IB	H07_TAC_BrCI_002.CEL_call_code	13	6227823	16782913	10555.1	8556
BC_IB	H07_TAC_BrCI_002.CEL_call_code	13	17858818	19134534	1275.72	1372
BC_IB	H07_TAC_BrCI_002.CEL_call_code	14	12654	4288143	4275.49	159
BC_IB	H07_TAC_BrCI_002.CEL_call_code	14	4303462	13021170	8717.71	8831
BC_IB	H07_TAC_BrCI_002.CEL_call_code	14	13027135	19525229	6498.1	7234
BC_IB	H07_TAC_BrCI_002.CEL_call_code	15	14306678	16590531	2283.85	2030
BC_IB	H07_TAC_BrCI_002.CEL_call_code	19	36641	2816871	2780.23	2180
BC_IB	H07_TAC_BrCI_002.CEL_call_code	19	2828794	4107093	1278.3	1086
BC_IB	H07_TAC_BrCI_002.CEL_call_code	19	4118883	6323845	2204.96	2211
BC_IB	H07_TAC_BrCI_002.CEL_call_code	19	7771194	10291474	2520.28	1757
BC_IB	H07_TAC_BrCI_002.CEL_call_code	20	3358	1322493	1319.14	315
BC_IB	H07_TAC_BrCI_002.CEL_call_code	20	1367182	5787792	4420.61	4223
BC_IB	H07_TAC_BrCI_002.CEL_call_code	20	6530369	7687993	1157.62	912
BC_IB	H07_TAC_BrCI_002.CEL_call_code	21	15798	3288773	3272.98	2509
BC_IB	H07_TAC_BrCI_002.CEL_call_code	21	3301496	9721790	6420.3	4864
BC_IB	H07_TAC_BrCI_002.CEL_call_code	22	999	2875111	2874.11	953
BC_IB	H07_TAC_BrCI_002.CEL_call_code	23	4073793	5998603	1924.81	1257
BC_IB	H07_TAC_BrCI_002.CEL_call_code	25	695197	2407097	1711.9	1116
BC_IB	H07_TAC_BrCI_002.CEL_call_code	26	7063	6431016	6423.95	4664
BC_IB	H07_TAC_BrCI_002.CEL_call_code	28	5139	1246790	1241.65	992
BC_IB	H07_TAC_BrCI_002.CEL_call_code	29	527	2516832	2516.31	1867
BC_IB	H07_TAC_BrCI_002.CEL_call_code	30	1189248	2868888	1679.64	1011
COEU	A02_TAC_COEU_09.CEL_call_code	1	5535937	7099920	1563.98	919
COEU	A02_TAC_COEU_09.CEL_call_code	1	12422462	13636884	1214.42	743
COEU	A02_TAC_COEU_09.CEL_call_code	1	14274786	17199978	2925.19	1822
COEU	A02_TAC_COEU_09.CEL_call_code	1	26927547	29116264	2188.72	1457
COEU	A02_TAC_COEU_09.CEL_call_code	1	29316994	35648898	6331.9	4027
COEU	A02_TAC_COEU_09.CEL_call_code	1	36968727	41121965	4153.24	2400
COEU	A02_TAC_COEU_09.CEL_call_code	1	41150876	42354369	1203.49	767
COEU	A02_TAC_COEU_09.CEL_call_code	1	42416063	45992024	3575.96	2337
COEU	A02_TAC_COEU_09.CEL_call_code	1	46039597	48726830	2687.23	1420
COEU	A02_TAC_COEU_09.CEL_call_code	1	54600008	55645613	1045.61	692
COEU	A02_TAC_COEU_09.CEL_call_code	1	55760872	59069211	3308.34	1692
COEU	A02_TAC_COEU_09.CEL_call_code	1	60076671	65026050	4949.38	3355
COEU	A02_TAC_COEU_09.CEL_call_code	1	65089231	66142957	1053.73	638
COEU	A02_TAC_COEU_09.CEL_call_code	1	66155545	69609886	3454.34	1815
COEU	A02_TAC_COEU_09.CEL_call_code	1	70202854	71742854	1540	455
COEU	A02_TAC_COEU_09.CEL_call_code	1	71757254	72837354	1080.1	600
COEU	A02_TAC_COEU_09.CEL_call_code	1	72852605	81469277	8616.67	3008
COEU	A02_TAC_COEU_09.CEL_call_code	1	81481656	82993281	1511.63	1013
COEU	A02_TAC_COEU_09.CEL_call_code	1	83003263	85446348	2443.09	1649
COEU	A02_TAC_COEU_09.CEL_call_code	1	87535334	88549505	1014.17	691
COEU	A02_TAC_COEU_09.CEL_call_code	1	90792456	94342044	3549.59	2241
COEU	A02_TAC_COEU_09.CEL_call_code	1	100132661	101216283	1083.62	634
COEU	A02_TAC_COEU_09.CEL_call_code	1	106653720	111169663	4515.94	3000
COEU	A02_TAC_COEU_09.CEL_call_code	1	116587987	119747209	3159.22	2289
COEU	A02_TAC_COEU_09.CEL_call_code	1	127576932	129813084	2236.15	1635
COEU	A02_TAC_COEU_09.CEL_call_code	1	130759861	131796747	1036.89	756
COEU	A02_TAC_COEU_09.CEL_call_code	1	131808787	134159315	2350.53	1581
COEU	A02_TAC_COEU_09.CEL_call_code	1	134185131	136032429	1847.3	1128
COEU	A02_TAC_COEU_09.CEL_call_code	1	145051414	146639776	1588.36	925
COEU	A02_TAC_COEU_09.CEL_call_code	1	149014898	153239681	4224.78	1480
COEU	A02_TAC_COEU_09.CEL_call_code	1	153339027	154405827	1066.8	618
COEU	A02_TAC_COEU_09.CEL_call_code	1	167621902	169114520	1492.62	1012
COEU	A02_TAC_COEU_09.CEL_call_code	1	176594483	179296572	2702.09	1451
COEU	A02_TAC_COEU_09.CEL_call_code	1	183769487	185756290	1986.8	1200
COEU	A02_TAC_COEU_09.CEL_call_code	1	187030140	188415482	1385.34	658
COEU	A02_TAC_COEU_09.CEL_call_code	2	1467783	3478555	2010.77	1137
COEU	A02_TAC_COEU_09.CEL_call_code	2	8959112	10799558	1840.45	1406
COEU	A02_TAC_COEU_09.CEL_call_code	2	10826119	11904236	1078.12	569
COEU	A02_TAC_COEU_09.CEL_call_code	2	15639304	22187839	6548.54	4200
COEU	A02_TAC_COEU_09.CEL_call_code	2	24243381	29372230	5128.85	3401
COEU	A02_TAC_COEU_09.CEL_call_code	2	29391091	33133287	3742.2	1900
COEU	A02_TAC_COEU_09.CEL_call_code	2	33145343	35883646	2738.3	1699
COEU	A02_TAC_COEU_09.CEL_call_code	2	35914806	37307009	1392.2	988
COEU	A02_TAC_COEU_09.CEL_call_code	2	64923231	66169580	1246.35	659
COEU	A02_TAC_COEU_09.CEL_call_code	2	79183057	80217623	1034.57	287
COEU	A02_TAC_COEU_09.CEL_call_code	2	80232551	82482912	2250.36	1291
COEU	A02_TAC_COEU_09.CEL_call_code	2	83442055	85716579	2274.53	1167
COEU	A02_TAC_COEU_09.CEL_call_code	2	87208973	88293984	1085.01	585
COEU	A02_TAC_COEU_09.CEL_call_code	2	88302939	89352906	1049.97	652
COEU	A02_TAC_COEU_09.CEL_call_code	2	89377052	92449060	3072.01	1955
COEU	A02_TAC_COEU_09.CEL_call_code	2	92462825	95732821	3270	2163
COEU	A02_TAC_COEU_09.CEL_call_code	2	95748733	97267967	1519.23	903
COEU	A02_TAC_COEU_09.CEL_call_code	2	97283491	98335307	1051.82	498
COEU	A02_TAC_COEU_09.CEL_call_code	3	187	1636243	1636.06	668
COEU	A02_TAC_COEU_09.CEL_call_code	3	1700396	5582718	3882.32	2135
COEU	A02_TAC_COEU_09.CEL_call_code	3	5785757	7829220	2043.46	1382
COEU	A02_TAC_COEU_09.CEL_call_code	3	7841795	9995915	2154.12	1429
COEU	A02_TAC_COEU_09.CEL_call_code	3	10013634	17264906	7251.27	4550
COEU	A02_TAC_COEU_09.CEL_call_code	3	18580576	24199188	5618.61	3346
COEU	A02_TAC_COEU_09.CEL_call_code	3	24210909	26370942	2160.03	1230
COEU	A02_TAC_COEU_09.CEL_call_code	3	26381334	29875982	3494.65	2216
COEU	A02_TAC_COEU_09.CEL_call_code	3	35131413	36647221	1515.81	949
COEU	A02_TAC_COEU_09.CEL_call_code	3	37367755	39271930	1904.18	1428
COEU	A02_TAC_COEU_09.CEL_call_code	3	39287656	47396425	8108.77	6045
COEU	A02_TAC_COEU_09.CEL_call_code	3	47411801	51089883	3678.08	1980
COEU	A02_TAC_COEU_09.CEL_call_code	3	51164368	54623673	3459.31	2291
COEU	A02_TAC_COEU_09.CEL_call_code	3	54667192	56007618	1340.43	938
COEU	A02_TAC_COEU_09.CEL_call_code	3	56014649	60838194	4823.55	2932
COEU	A02_TAC_COEU_09.CEL_call_code	3	72026585	73519009	1492.42	991
COEU	A02_TAC_COEU_09.CEL_call_code	3	74106253	75623255	1517	850
COEU	A02_TAC_COEU_09.CEL_call_code	3	78446254	80424685	1978.43	1305
COEU	A02_TAC_COEU_09.CEL_call_code	3	80486320	87575122	7088.8	3822
COEU	A02_TAC_COEU_09.CEL_call_code	3	87586582	92755720	5169.14	2475
COEU	A02_TAC_COEU_09.CEL_call_code	4	8343086	12913529	4570.44	2315
COEU	A02_TAC_COEU_09.CEL_call_code	4	15926064	18028906	2102.84	1552
COEU	A02_TAC_COEU_09.CEL_call_code	4	18329448	20601864	2272.42	1615
COEU	A02_TAC_COEU_09.CEL_call_code	4	20638381	22557466	1919.09	1175
COEU	A02_TAC_COEU_09.CEL_call_code	4	22566730	23591826	1025.1	643
COEU	A02_TAC_COEU_09.CEL_call_code	4	30403949	37247766	6843.82	4520
COEU	A02_TAC_COEU_09.CEL_call_code	4	37260079	39228447	1968.37	1200
COEU	A02_TAC_COEU_09.CEL_call_code	4	49704529	51783076	2078.55	753
COEU	A02_TAC_COEU_09.CEL_call_code	4	64223126	65325752	1102.63	909
COEU	A02_TAC_COEU_09.CEL_call_code	5	2622114	10888478	8266.36	4572
COEU	A02_TAC_COEU_09.CEL_call_code	5	10910192	12406333	1496.14	970
COEU	A02_TAC_COEU_09.CEL_call_code	5	12478673	16949406	4470.73	2729
COEU	A02_TAC_COEU_09.CEL_call_code	5	20198855	23087804	2888.95	2115
COEU	A02_TAC_COEU_09.CEL_call_code	5	24488777	25915922	1427.15	1028
COEU	A02_TAC_COEU_09.CEL_call_code	5	25944141	31135779	5191.64	3634
COEU	A02_TAC_COEU_09.CEL_call_code	5	33139034	45976743	12837.7	5935
COEU	A02_TAC_COEU_09.CEL_call_code	5	45986033	48899281	2913.25	1574
COEU	A02_TAC_COEU_09.CEL_call_code	5	53205407	59003020	5797.61	4028
COEU	A02_TAC_COEU_09.CEL_call_code	6	2845	5103588	5100.74	2297
COEU	A02_TAC_COEU_09.CEL_call_code	6	16429959	24395460	7965.5	2984
COEU	A02_TAC_COEU_09.CEL_call_code	6	26031524	27179704	1148.18	449
COEU	A02_TAC_COEU_09.CEL_call_code	6	27206618	28593416	1386.8	593
COEU	A02_TAC_COEU_09.CEL_call_code	6	28611847	30175296	1563.45	709
COEU	A02_TAC_COEU_09.CEL_call_code	6	31865905	33276833	1410.93	557
COEU	A02_TAC_COEU_09.CEL_call_code	6	36204376	45079687	8875.31	3762
COEU	A02_TAC_COEU_09.CEL_call_code	6	45103742	47651111	2547.37	1086
COEU	A02_TAC_COEU_09.CEL_call_code	6	47772431	50666320	2893.89	879
COEU	A02_TAC_COEU_09.CEL_call_code	7	2684	6321388	6318.7	2609
COEU	A02_TAC_COEU_09.CEL_call_code	7	6362745	30412789	24050	9399
COEU	A02_TAC_COEU_09.CEL_call_code	7	30553567	36285568	5732	2625
COEU	A02_TAC_COEU_09.CEL_call_code	8	17252	9254663	9237.41	3160
COEU	A02_TAC_COEU_09.CEL_call_code	8	9937155	12198934	2261.78	1015
COEU	A02_TAC_COEU_09.CEL_call_code	8	12386625	20554147	8167.52	2977
COEU	A02_TAC_COEU_09.CEL_call_code	8	20573553	23735735	3162.18	1302
COEU	A02_TAC_COEU_09.CEL_call_code	8	23763058	26253247	2490.19	867
COEU	A02_TAC_COEU_09.CEL_call_code	8	26331436	27338840	1007.4	454
COEU	A02_TAC_COEU_09.CEL_call_code	8	28648033	33168759	4520.73	1854
COEU	A02_TAC_COEU_09.CEL_call_code	9	5211583	9408229	4196.65	1497
COEU	A02_TAC_COEU_09.CEL_call_code	9	9426394	18471531	9045.14	1995
COEU	A02_TAC_COEU_09.CEL_call_code	10	5609808	7209460	1599.65	730
COEU	A02_TAC_COEU_09.CEL_call_code	10	8236129	9332693	1096.57	497
COEU	A02_TAC_COEU_09.CEL_call_code	10	14319828	16847403	2527.58	820
COEU	A02_TAC_COEU_09.CEL_call_code	11	1821396	2962651	1141.26	1029
COEU	A02_TAC_COEU_09.CEL_call_code	11	22433754	23711171	1277.42	1303
COEU	A02_TAC_COEU_09.CEL_call_code	12	3431	3682474	3679.04	1791
COEU	A02_TAC_COEU_09.CEL_call_code	12	3702778	5919867	2217.09	1891
COEU	A02_TAC_COEU_09.CEL_call_code	12	5956744	10217394	4260.65	3227
COEU	A02_TAC_COEU_09.CEL_call_code	12	10933428	13353367	2419.94	2599
COEU	A02_TAC_COEU_09.CEL_call_code	12	13944488	15516868	1572.38	1622
COEU	A02_TAC_COEU_09.CEL_call_code	12	17111367	18702757	1591.39	1605
COEU	A02_TAC_COEU_09.CEL_call_code	13	16598993	17903350	1304.36	921
COEU	A02_TAC_COEU_09.CEL_call_code	14	7057262	8819680	1762.42	1947
COEU	A02_TAC_COEU_09.CEL_call_code	15	427627	14159326	13731.7	11504
COEU	A02_TAC_COEU_09.CEL_call_code	15	14582469	16038820	1456.35	1320
COEU	A02_TAC_COEU_09.CEL_call_code	15	16049903	17448309	1398.41	1304
COEU	A02_TAC_COEU_09.CEL_call_code	16	669	3345895	3345.23	3141
COEU	A02_TAC_COEU_09.CEL_call_code	16	3357574	5436865	2079.29	1982
COEU	A02_TAC_COEU_09.CEL_call_code	16	5446904	8126760	2679.86	2498
COEU	A02_TAC_COEU_09.CEL_call_code	16	10875682	14484577	3608.9	2142
COEU	A02_TAC_COEU_09.CEL_call_code	17	9225209	10447664	1222.46	972
COEU	A02_TAC_COEU_09.CEL_call_code	17	11144746	12514598	1369.85	1133
COEU	A02_TAC_COEU_09.CEL_call_code	19	7894399	10291474	2397.08	1642
COEU	A02_TAC_COEU_09.CEL_call_code	20	3358	3187542	3184.18	1965
COEU	A02_TAC_COEU_09.CEL_call_code	20	3195588	4248513	1052.93	1144
COEU	A02_TAC_COEU_09.CEL_call_code	21	4575284	5598290	1023.01	575
COEU	A02_TAC_COEU_09.CEL_call_code	22	999	9965607	9964.61	5786
COEU	A02_TAC_COEU_09.CEL_call_code	22	11178888	13724439	2545.55	1900
COEU	A02_TAC_COEU_09.CEL_call_code	23	419	1208078	1207.66	912
COEU	A02_TAC_COEU_09.CEL_call_code	23	2735273	4291185	1555.91	1146
COEU	A02_TAC_COEU_09.CEL_call_code	25	638415	1997100	1358.69	884
COEU	A02_TAC_COEU_09.CEL_call_code	26	2388078	4746060	2357.98	1698
COEU	A02_TAC_COEU_09.CEL_call_code	28	881291	2325392	1444.1	1014
COEU	A02_TAC_COEU_09.CEL_call_code	28	3600885	4892824	1291.94	726
COEU	A03_TAC_COEU_18.CEL_call_code	1	5535937	7099920	1563.98	919
COEU	A03_TAC_COEU_18.CEL_call_code	1	12422462	13636884	1214.42	743
COEU	A03_TAC_COEU_18.CEL_call_code	1	14274786	17199978	2925.19	1822
COEU	A03_TAC_COEU_18.CEL_call_code	1	33460196	44970031	11509.8	7095
COEU	A03_TAC_COEU_18.CEL_call_code	1	44987215	53269104	8281.89	5404
COEU	A03_TAC_COEU_18.CEL_call_code	1	55760872	57447281	1686.41	879
COEU	A03_TAC_COEU_18.CEL_call_code	1	57470653	62935588	5464.94	3399
COEU	A03_TAC_COEU_18.CEL_call_code	1	63532601	70175814	6643.21	3484
COEU	A03_TAC_COEU_18.CEL_call_code	1	70202854	73956358	3753.51	1190
COEU	A03_TAC_COEU_18.CEL_call_code	1	74650525	82993281	8342.76	3875
COEU	A03_TAC_COEU_18.CEL_call_code	1	83006178	88833268	5827.09	3638
COEU	A03_TAC_COEU_18.CEL_call_code	1	88845183	90714303	1869.12	1300
COEU	A03_TAC_COEU_18.CEL_call_code	1	90743414	92675379	1931.97	1206
COEU	A03_TAC_COEU_18.CEL_call_code	1	92692147	94287279	1595.13	1022
COEU	A03_TAC_COEU_18.CEL_call_code	1	100428540	105809412	5380.87	3720
COEU	A03_TAC_COEU_18.CEL_call_code	1	105818685	113188624	7369.94	5115
COEU	A03_TAC_COEU_18.CEL_call_code	1	113197921	116106149	2908.23	1750
COEU	A03_TAC_COEU_18.CEL_call_code	1	116117959	132643025	16525.1	11527
COEU	A03_TAC_COEU_18.CEL_call_code	1	141877292	144363345	2486.05	1688
COEU	A03_TAC_COEU_18.CEL_call_code	1	144380364	156993243	12612.9	6548
COEU	A03_TAC_COEU_18.CEL_call_code	1	157035481	159580794	2545.31	1364
COEU	A03_TAC_COEU_18.CEL_call_code	1	161507756	164292568	2784.81	1791
COEU	A03_TAC_COEU_18.CEL_call_code	1	164307777	169822414	5514.64	3540
COEU	A03_TAC_COEU_18.CEL_call_code	1	176544284	179336576	2792.29	1500
COEU	A03_TAC_COEU_18.CEL_call_code	1	182122342	186391709	4269.37	2730
COEU	A03_TAC_COEU_18.CEL_call_code	1	186482996	188415482	1932.49	1033
COEU	A03_TAC_COEU_18.CEL_call_code	2	1634	4648386	4646.75	3142
COEU	A03_TAC_COEU_18.CEL_call_code	2	8959112	13858390	4899.28	3375
COEU	A03_TAC_COEU_18.CEL_call_code	2	13871232	15515034	1643.8	1125
COEU	A03_TAC_COEU_18.CEL_call_code	2	15639304	55744053	40104.8	25288
COEU	A03_TAC_COEU_18.CEL_call_code	2	58025008	62797647	4772.64	2671
COEU	A03_TAC_COEU_18.CEL_call_code	2	64206999	66343172	2136.17	1180
COEU	A03_TAC_COEU_18.CEL_call_code	2	68116496	70485669	2369.17	1425
COEU	A03_TAC_COEU_18.CEL_call_code	2	71507795	78835899	7328.1	3729
COEU	A03_TAC_COEU_18.CEL_call_code	2	96707337	97763474	1056.14	525
COEU	A03_TAC_COEU_18.CEL_call_code	2	107307598	108900878	1593.28	836
COEU	A03_TAC_COEU_18.CEL_call_code	3	187	4968924	4968.74	2414
COEU	A03_TAC_COEU_18.CEL_call_code	3	4977609	6547852	1570.24	1122
COEU	A03_TAC_COEU_18.CEL_call_code	3	15359297	16786092	1426.8	798
COEU	A03_TAC_COEU_18.CEL_call_code	3	16869960	18094368	1224.41	650
COEU	A03_TAC_COEU_18.CEL_call_code	3	18381221	28816559	10435.3	6231
COEU	A03_TAC_COEU_18.CEL_call_code	3	28841157	57993190	29152	19212
COEU	A03_TAC_COEU_18.CEL_call_code	3	60438461	62734967	2296.51	1267
COEU	A03_TAC_COEU_18.CEL_call_code	3	62747388	70120537	7373.15	4007
COEU	A03_TAC_COEU_18.CEL_call_code	3	72026585	73257102	1230.52	775
COEU	A03_TAC_COEU_18.CEL_call_code	3	74105327	75623255	1517.93	851
COEU	A03_TAC_COEU_18.CEL_call_code	3	78055360	86933014	8877.66	4988
COEU	A03_TAC_COEU_18.CEL_call_code	3	87586582	92948650	5362.07	2581
COEU	A03_TAC_COEU_18.CEL_call_code	4	1565098	6013011	4447.91	2554
COEU	A03_TAC_COEU_18.CEL_call_code	4	7068203	12087309	5019.11	2525
COEU	A03_TAC_COEU_18.CEL_call_code	4	12117911	14417352	2299.44	1424
COEU	A03_TAC_COEU_18.CEL_call_code	4	16276036	22363119	6087.08	4116
COEU	A03_TAC_COEU_18.CEL_call_code	4	23515554	24582373	1066.82	189
COEU	A03_TAC_COEU_18.CEL_call_code	4	37443661	41727821	4284.16	2309
COEU	A03_TAC_COEU_18.CEL_call_code	4	42158513	44508519	2350.01	1437
COEU	A03_TAC_COEU_18.CEL_call_code	4	44519400	55024212	10504.8	4800
COEU	A03_TAC_COEU_18.CEL_call_code	4	55062787	63273125	8210.34	5594
COEU	A03_TAC_COEU_18.CEL_call_code	4	64223126	65326417	1103.29	910
COEU	A03_TAC_COEU_18.CEL_call_code	4	66956059	68772881	1816.82	1386
COEU	A03_TAC_COEU_18.CEL_call_code	5	456030	2741426	2285.4	1753
COEU	A03_TAC_COEU_18.CEL_call_code	5	2759965	3818933	1058.97	844
COEU	A03_TAC_COEU_18.CEL_call_code	5	3830465	21225994	17395.5	10031
COEU	A03_TAC_COEU_18.CEL_call_code	5	21332379	28979007	7646.63	5586
COEU	A03_TAC_COEU_18.CEL_call_code	5	28991820	33059217	4067.4	2641
COEU	A03_TAC_COEU_18.CEL_call_code	5	33071840	45976743	12904.9	5979
COEU	A03_TAC_COEU_18.CEL_call_code	5	46003579	48896422	2892.84	1561
COEU	A03_TAC_COEU_18.CEL_call_code	5	56358120	59003020	2644.9	1835
COEU	A03_TAC_COEU_18.CEL_call_code	6	2845	5889925	5887.08	2664
COEU	A03_TAC_COEU_18.CEL_call_code	6	6621502	7795024	1173.52	497
COEU	A03_TAC_COEU_18.CEL_call_code	6	16429959	24395460	7965.5	2984
COEU	A03_TAC_COEU_18.CEL_call_code	6	26038188	31507888	5469.7	2388
COEU	A03_TAC_COEU_18.CEL_call_code	6	31523934	47644010	16120.1	6835
COEU	A03_TAC_COEU_18.CEL_call_code	6	47734456	50666320	2931.86	886
COEU	A03_TAC_COEU_18.CEL_call_code	7	2684	6321388	6318.7	2609
COEU	A03_TAC_COEU_18.CEL_call_code	7	6362745	8107570	1744.83	784
COEU	A03_TAC_COEU_18.CEL_call_code	7	9109356	29804277	20694.9	7878
COEU	A03_TAC_COEU_18.CEL_call_code	7	33777222	36285568	2508.35	1306
COEU	A03_TAC_COEU_18.CEL_call_code	8	17252	8802350	8785.1	2965
COEU	A03_TAC_COEU_18.CEL_call_code	8	9030773	27338840	18308.1	7141
COEU	A03_TAC_COEU_18.CEL_call_code	8	28384083	34624778	6240.7	2796
COEU	A03_TAC_COEU_18.CEL_call_code	9	1871876	3044893	1173.02	503
COEU	A03_TAC_COEU_18.CEL_call_code	9	4178714	15819789	11641.1	3767
COEU	A03_TAC_COEU_18.CEL_call_code	9	15885314	17942429	2057.12	115
COEU	A03_TAC_COEU_18.CEL_call_code	10	15718	1672589	1656.87	520
COEU	A03_TAC_COEU_18.CEL_call_code	10	2400175	3818647	1418.47	394
[truncated: 12,392 more rows]

## Sheet: Table S4
Table S4: Summarizes of ROH for each individual, including counts and total lengths
FID	IID	NSEG	KB	KBAVG
BR	B10_BR5.CEL_call_code	102	179016	1755.06
BR	B11_BR13.CEL_call_code	113	516700	4572.57
BR	C11_BR14.CEL_call_code	113	411807	3644.31
BR	D10_BR7.CEL_call_code	93	410555	4414.57
BR	D11_BR15.CEL_call_code	156	372444	2387.46
BR	F11_BR17.CEL_call_code	170	453367	2666.87
BR	G09_BR2.CEL_call_code	74	159309	2152.82
BR	G11_BR18.CEL_call_code	118	397932	3372.3
BR	H09_BR3.CEL_call_code	80	260936	3261.7
BR	H10_BR11.CEL_call_code	93	427054	4591.97
BC_IB	A08_TAC_BrCI_003.CEL_call_code	200	400098	2000.49
BC_IB	B08_TAC_BrCI_006.CEL_call_code	70	224480	3206.86
BC_IB	C08_TAC_BrCI_008.CEL_call_code	100	317765	3177.65
BC_IB	G07_TAC_BrCI_001.CEL_call_code	167	569280	3408.86
BC_IB	H07_TAC_BrCI_002.CEL_call_code	118	499734	4235.03
COEU	A02_TAC_COEU_09.CEL_call_code	146	471717	3230.94
COEU	A03_TAC_COEU_18.CEL_call_code	121	586802	4849.6
COEU	B01_TAC_COEU_02.CEL_call_code	145	245138	1690.61
COEU	B02_TAC_COEU_10.CEL_call_code	113	370347	3277.41
COEU	B03_TAC_COEU_19.CEL_call_code	217	582417	2683.95
COEU	C02_TAC_COEU_12.CEL_call_code	137	612584	4471.41
COEU	C03_TAC_COEU_20.CEL_call_code	67	124781	1862.4
COEU	D01_TAC_COEU_04.CEL_call_code	87	183942	2114.27
COEU	D02_TAC_COEU_13.CEL_call_code	166	644119	3880.24
COEU	D03_TAC_COEU_21.CEL_call_code	89	189561	2129.9
ER_IB	A06_TAC_ErRo_009.CEL_call_code	102	210677	2065.46
ER_IB	B06_TAC_ErRo_010.CEL_call_code	81	179261	2213.1
ER_IB	C06_TAC_ErRo_011.CEL_call_code	82	196372	2394.78
ER_IB	D06_TAC_ErRo_012.CEL_call_code	113	487422	4313.47
ER_IB	E06_TAC_ErRo_013.CEL_call_code	125	340097	2720.78
ER_IB	F05_TAC_ErRo_004.CEL_call_code	85	200291	2356.37
ER_IB	F06_TAC_ErRo_014.CEL_call_code	42	69793.2	1661.74
ER_IB	G05_TAC_ErRo_005.CEL_call_code	93	393062	4226.47
ER_IB	G06_TAC_ErRo_015.CEL_call_code	43	72080.2	1676.28
ER_IB	H05_TAC_ErRo_007.CEL_call_code	67	221245	3302.16
IBRC	A09_TAC_IBRC_007.CEL_call_code	53	85291.3	1609.27
IBRC	A10_TAC_IBRC_015.CEL_call_code	50	100991	2019.82
IBRC	A11_TAC_IBRC_023.CEL_call_code	36	75133.8	2087.05
IBRC	A12_TAC_IBRC_031.CEL_call_code	64	121643	1900.67
IBRC	B09_TAC_IBRC_008.CEL_call_code	61	99912.8	1637.92
IBRC	B10_TAC_IBRC_016.CEL_call_code	47	88195.3	1876.49
IBRC	B11_TAC_IBRC_024.CEL_call_code	72	132414	1839.08
IBRC	B12_TAC_IBRC_032.CEL_call_code	55	106080	1928.72
IBRC	C09_TAC_IBRC_009.CEL_call_code	67	136800	2041.79
IBRC	C12_TAC_IBRC_033.CEL_call_code	61	119355	1956.64
NARR	A07_TAC_NARR_02.CEL_call_code	166	349326	2104.37
NARR	B07_TAC_NARR_03.CEL_call_code	183	507344	2772.37
NARR	C07_TAC_NARR_04.CEL_call_code	84	193035	2298.04
NARR	D07_TAC_NARR_05.CEL_call_code	89	170952	1920.81
NARR	E07_TAC_NARR_06.CEL_call_code	93	248774	2674.99
NARR	F07_TAC_NARR_07.CEL_call_code	101	247637	2451.85
NARR	H06_TAC_NARR_01.CEL_call_code	156	549070	3519.68
NI	A02_NI15.CEL_call_code	66	102429	1551.96
NI	B01_NI8.CEL_call_code	100	306712	3067.12
NI	B02_NI16.CEL_call_code	128	301340	2354.22
NI	B03_NI24.CEL_call_code	100	288689	2886.89
NI	C03_NI25.CEL_call_code	114	301664	2646.18
NI	D01_NI10.CEL_call_code	92	343371	3732.29
NI	D02_NI18.CEL_call_code	97	379647	3913.88
NI	D03_NI26.CEL_call_code	12	18027.6	1502.3
NI	D12_NI1.CEL_call_code	22	33446.3	1520.29
NI	E03_NI28.CEL_call_code	96	248718	2590.81
PrPc	A04_TAC_PrPc_003.CEL_call_code	81	289516	3574.28
PrPc	B04_TAC_PrPc_004.CEL_call_code	2	2814.27	1407.14
PrPc	B05_TAC_PrPc_012.CEL_call_code	124	250994	2024.15
PrPc	D04_TAC_PrPc_006.CEL_call_code	33	54871.7	1662.78
PrPc	D05_TAC_PrPc_014.CEL_call_code	69	177657	2574.74
PrPc	E04_TAC_PrPc_007.CEL_call_code	83	288691	3478.2
PrPc	E05_TAC_PrPc_015.CEL_call_code	105	185398	1765.69
PrPc	G03_TAC_PrPc_001.CEL_call_code	50	145590	2911.81
PrPc	H03_TAC_PrPc_002.CEL_call_code	50	90514	1810.28
PrPc	H04_TAC_PrPc_010.CEL_call_code	54	132250	2449.07
BrCI	19TK00001/01	109	391132	3588.37
BrCI	19TK00002/01	121	458364	3788.14
BrCI	19TK00003/01	120	450330	3752.75
BrCI	19TK00004/01	116	514550	4435.78
BrCI	19TK00005/01	122	517448	4241.38
BrCI	19TK00006/01	110	488856	4444.15
BrCI	19TK00007/01	110	407565	3705.14
BrCI	19TK00008/01	100	388839	3888.39
BrCI	19TK00009/01	108	428321	3965.93
BrCI	19TK00010/01	112	444350	3967.41
ErRo	19TK00025/01	117	711382	6080.19
ErRo	19TK00026/01	107	710474	6639.94
ErRo	19TK00027/01	107	736893	6886.85
ErRo	19TK00028/01	123	635305	5165.08
ErRo	19TK00029/01	139	698304	5023.77
ErRo	19TK00030/01	103	723523	7024.49
ErRo	19TK00031/01	114	733487	6434.09
ErRo	19TK00032/01	105	735958	7009.13
ErRo	19TK00033/01	111	681513	6139.76
ErRo	19TK00034/01	104	714730	6872.4
PrPc	19TK00049/01	70	246971	3528.15
PrPc	19TK00050/01	67	176535	2634.85
PrPc	19TK00051/01	64	153042	2391.28
PrPc	19TK00052/01	56	173928	3105.86
PrPc	19TK00053/01	72	230509	3201.51
ROM	19TK00061/01	69	136563	1979.17
ROM	19TK00062/01	93	164700	1770.97
ROM	19TK00063/01	80	147146	1839.33
ROM	19TK00064/01	82	177978	2170.46
ROM	19TK00065/01	79	159199	2015.17
ROM	19TK00066/01	74	151955	2053.44
ROM	19TK00067/01	83	184020	2217.11
ROM	19TK00068/01	99	235937	2383.2
ROM	19TK00069/01	86	206209	2397.78
ROM	19TK00070/01	73	199825	2737.33
BAS	S3	14	474691	33906.5
BAS	S5	14	475590	33970.7
BAS	S6	13	474187	36476
BAS	S4	15	476774	31784.9
BAS	S2	18	477398	26522.1
BAS	S1	16	476595	29787.2
BAS	act-10	65	725132	11155.9
BAS	10	61	724275	11873.4
BAS	act-11	73	748674	10255.8
BAS	act1-1	62	672854	10852.5
BAS	11	73	748855	10258.3
BAS	act-12	63	693885	11014
BAS	12	63	693910	11014.4
BAS	act-13	70	706917	10098.8
BAS	13	70	705324	10076.1
BAS	act-14	71	740780	10433.5
BAS	14	73	739312	10127.6
BAS	act-15	66	689000	10439.4
BAS	15	65	688968	10599.5
BAS	16	72	663091	9209.6
BAS	17	63	705596	11199.9
BAS	18	67	676511	10097.2
BAS	19	69	743090	10769.4
BAS	20	68	666898	9807.33
BAS	21	75	715375	9538.33
BAS	22	74	665195	8989.12
BAS	23	66	708884	10740.7
BAS	24-MARONE	64	692644	10822.6
BAS	25	69	643335	9323.7
BAS	act-2	73	693555	9500.75
BAS	act-3	69	692914	10042.2
BAS	3	71	691039	9732.94
BAS	act-4	68	742079	10912.9
BAS	4	69	741332	10743.9
BAS	act-5	63	671672	10661.5
BAS	5	64	671863	10497.9
BAS	act-6	77	695975	9038.63
BAS	6	76	695555	9152.04
BAS	act-7	68	700210	10297.2
BAS	7	69	700209	10148
BAS	act-8	62	688241	11100.7
BAS	8	62	687620	11090.7
BAS	act-9	76	643214	8463.34
BAS	9	71	675261	9510.72
BAS	1	64	675310	10551.7
BAS	2	23	490620	21331.3
APU_C	car-1	52	524189	10080.6
APU_C	car-2	36	493778	13716.1
APU_C	car-3	49	514366	10497.3
APU_C	car-4	36	504853	14023.7
APU_C	car-5	41	508087	12392.4
APU_M	MAZ-2	58	656758	11323.4
APU_M	MAZ-3	61	664762	10897.7
APU_M	MAZ-4	51	612761	12014.9
APU_M	MAZ-5	53	630285	11892.2
APU_M	MAZ-6	60	642576	10709.6
APU_M	MAZ-7	64	708348	11067.9
APU_M	MAZ-8	60	655992	10933.2
APU_PN	PEN-1	68	691040	10162.4
APU_PN	PEN-2	51	588437	11538
APU_PN	pen-3	57	689361	12094.1
APU_PN	PEN-3	57	689273	12092.5
APU_PN	PEN-4	49	656879	13405.7
APU_PN	pen-5	51	588770	11544.5
APU_PN	PEN-5	50	657640	13152.8
APU_PS	PIS-1	52	636508	12240.5
APU_PS	PIS-2	64	652524	10195.7
APU_PS	PIS-3	49	686921	14018.8
APU_PS	PIS-4	42	582342	13865.3
APU_PS	pis-5	53	626724	11825
APU_PS	PIS-5	54	627429	11619.1
APU_PS	pis-6	43	563235	13098.5
APU_PS	PIS-6	43	563786	13111.3

## Sheet: Table S5
Table S5: The list of top 1% of SNPs and genes in genomic regions detected by iHS metod for selection signatures within the local group
Chromosome	Start position	End position	NSNP	iHS score	LOGPVALUE	Candidate genes
1	7119278	7461811	3	-3.91399	4.5128	FAM107B, FRMD4A
1	9593500	9996368	16	-3.91897	5.34705	ENSMGAG00000007700, GRAMD4, ENSMGAG00000021044, ENSMGAG00000007564, ENSMGAG00000007550, ENSMGAG00000018951
1	10527561	10812430	17	-3.91112	6.02974	ENSMGAG00000022124, LAMB4
1	37193383	37225746	2	-3.92381	5.21128	--
1	131897623	131904751	2	-4.02971	6.07651	--
5	15550381	15581008	4	-3.8929	4.06122	LRP5
5	21199327	21339099	2	-3.90241	4.3573	--
5	25645335	25956240	6	-3.89763	4.63188	DPF3, RGS6
6	9511437	9862470	5	-3.91548	4.67542	DIP2C, LARP4B
6	11162756	11677417	6	-3.97742	5.30876	PRTFDC1, ENSMGAG00000006952, ENSMGAG00000016013, ENSMGAG00000007062, ENSMGAG00000007021, ENSMGAG00000018476, ENSMGAG00000020760
6	13149404	13496381	4	-3.93356	5.1333	ENSMGAG00000006415, ENSMGAG00000018711, ENSMGAG00000006408
6	14901871	14906460	2	-3.89358	4.00536	--
7	7000619	7886820	2	-4.10479	4.79092	ASNSD1, OSGEPL1, SLC40A1, PMS1, ORMDL1, MSTN, MSFD6, NAB1, HIBCH, NEMP2, GLS, STAT1, NABP1, TMEFF2, MYOB1
11	14309287	14311641	4	-4.08304	4.53562	RUBCN, ENSMGAG00000007997
12	12456102	12460950	2	-3.9023	4.34717	--
15	5986844	5986844	2	-3.96071	4.12652	ENSMGAG00000018424, ENSMGAG00000018657
15	9201160	9212968	5	-4.00762	5.16358	--
15	10513998	11229146	10	-3.89182	4.34403	CLINT1,THG1L, NIPAL4, ITK, ADAM19, SOX30, CYFIB2, FNDC9, MED7, SGCD, ENSMGAG00000005269, ENSMGAG00000019704, ENSMGAG00000005270
19	4585874	4730566	2	-3.91639	4.51659	EEIG1
19	5278639	6186647	6	-3.93169	4.60245	MIGA2, TOR1B, USP20, FNBP1, SH3GLP1, PTPA, CRAT, DOLPP1, NTMT1, ASB6, PRRX2, TOR1A, PTGES, C9orf78, MED27

## Sheet: Table S6
Table S6: The list of top 1% of SNPs and genes in genomic regions detected by iHS metod for selection signatures within the Commercial line
Chromosome	Start position	End position	NSNP	iHS score	LOGPVALUE	Candidate genes
1	28401508	28404199	2	4.22204	4.616	PDZRN4
1	79755864	79837923	3	4.12997	4.46105	LSAMP
1	133810227	133853686	3	-4.22622	4.71521	F7, PICD2, PROZ
1	174073499	174822877	4	4.40027	4.9661	ENSMGAG00000015177, ENSMGAG00000015176, ENSMGAG00000017853, ENSMGAG00000015170, ENSMGAG00000015171, ENSMGAG00000015172, ENSMGAG00000015173, ENSMGAG00000015174, ENSMGAG00000015175, ENSMGAG00000016562, ENSMGAG00000020240, ENSMGAG00000021804, ENSMGAG00000020982, ENSMGAG00000017967, ENSMGAG00000019247, MMP13, DCUN1D5
1	177214762	177547247	6	4.69376	5.5715	ENSMGAG00000015138, ENSMGAG00000017606, ENSMGAG00000015139
1	178198304	178267801	4	4.37381	4.91329	--
1	181005770	181418972	5	4.30788	4.78297	ENSMGAG00000017245, ENSMGAG00000019758, ENSMGAG00000019124, ENSMGAG00000015215
1	183997910	183998829	2	4.07743	4.34165	--
1	184043338	184685414	5	4.26717	4.70341	--
2	2008711	2012091	3	4.35546	4.87685	--
2	76087151	76088099	2	4.30174	4.77093	ENSMGAG00000022362
3	80646477	80699837	5	4.49645	5.16053	MAL2, CCN3
4	67311356	67594920	34	4.81559	5.83338	--
5	37698449	37978078	5	4.19088	4.55614	ENSMGAG00000012874, ESSRB
12	5042559	5621141	50	5.15065	6.58573	ENSMGAG00000005083, ENSMGAG00000005077, ENSMGAG00000004951, ENSMGAG00000019431, ENSMGAG00000004865, ENSMGAG00000004900, ENSMGAG00000004791, ENSMGAG00000005044, ENSMGAG00000005055, ENSMGAG00000004922, ENSMGAG00000004841, ENSMGAG00000017675, ENSMGAG00000020668
12	9542014	9544274	2	-4.22496	4.64032	--
19	570364	643144	9	4.72712	5.64259	EXD3
21	3798624	3978599	7	4.4143	4.99422	--
21	4029613	4343918	16	4.54684	5.26395	--

## Sheet: Table S7
Table S7: The list of top 1% of SNPs and genes in genomic regions detected by iHS metod for selection signatures within the Narragansett breed
Chromosome	Start position	End position	NSNP	iHS score	LOGPVALUE	Candidate genes
1	8244088	8713248	11	4.13737	4.88195	CDC123, NUDT5, PROSER2, CELF2, USP6NL, SEC61A2, DHTKD1
1	13374110	14264261	9	4.20438	5.16339	ENSMGAG00000005938
1	15053834	15933893	5	4.31108	4.93783	--
1	45746101	45801756	3	-4.26288	4.96866	ANO4
1	56631007	56989128	6	4.55461	5.27999	ENSMGAG00000013618. ENSMGAG00000013635, ENSMGAG00000013625, ENSMGAG00000013629, GOLT1B, IAPP
1	57008225	57091848	9	4.41792	5.00151	ENSMGAG00000013616, ENSMGAG00000013607, ENSMGAG00000013612
1	59894598	59915339	7	4.11875	4.91785	--
1	66605944	66800506	7	5.0988	6.46621	--
1	165239125	165248049	3	4.65751	5.49477	ENSMGAG00000014966, ENSMGAG00000022456
2	46376080	47144102	42	5.21632	6.73871	SASH1, UST, PPIL4, GINM1, LATS1, PCMT1, NUP43, KATN1
2	53625587	53700843	15	4.90053	6.01964	--
2	55569755	55916384	9	4.51198	5.63566	ENSMGAG00000013281, ENSMGAG00000013273, ENSMGAG00000013270
2	56643029	56866219	60	5.66819	7.84069	ENSMGAG00000013225, ENSMGAG00000019848
2	57675140	57878026	2	-4.04179	4.70562	ENSMGAG00000018834, ENSMGAG00000019633
2	60365725	60935656	4	4.34766	4.86139	SERINC1, HSF2, GJA1
3	66886266	66998799	11	5.23456	6.78153	--
3	68300987	68714923	8	5.56431	7.57972	ENSMGAG00000011804, ENSMGAG00000011755, ENSMGAG00000011760, ENSMGAG00000011778, ENSMGAG00000011782, ENSMGAG00000022477, ENSMGAG00000022567
7	12166058	12754179	4	4.20306	4.5795	PARD3B, ENSMGAG00000021009
7	13392227	13856290	3	4.59443	5.36257	ENSMGAG00000019283, PDE1A, PP1R1C, ITPRID2, CERKL, ENSMGAG00000009146
7	14031248	15007068	16	4.54379	5.25765	UBE2E3, CWC22, ENSMGAG00000016742, ENSMGAG00000019342, PJVK, OSBPL6, ZNF385B, SESTD1, FKBP7, PLEKHA3, ENSMGAG00000021022, ENSMGAG00000020990, ENSMGAG00000021104, ENSMGAG00000022630, ENSMGAG00000018806, ENSMGAG00000018810, ENSMGAG00000019104, ENSMGAG0000002139, ENSMGAG00000022099, ENSMGAG00000020675
7	28782486	28904554	3	4.17408	4.52404	--
7	29054688	29825656	14	4.85451	5.91835	STAM2, ENSMGAG00000022546, ENSMGAG00000018740, ENSMGAG00000012826, ENSMGAG00000012843, ENSMGAG00000012799, ENSMGAG00000012782, ENSMGAG00000012732, ENSMGAG00000012727, ENSMGAG00000012721, ENSMGAG00000012795, ENSMGAG00000012743, ENSMGAG00000019364, ENSMGAG00000017715, ENSMGAG00000022891
7	33146443	33157447	3	4.49328	5.15408	--
13	9046996	9068036	3	-3.95975	5.39524	--
17	8830102	8881058	3	4.23996	4.65061	--
20	6261175	6263550	2	-4.03733	4.29474	ENSMGAG00000006672
24	3199282	3431589	2	3.99731	4.19338	ENSMGAG00000015598
